# Supplementary material for: Hydrogen bis­[2-(4-ammonio­phen­oxy)acetate] triiodide
Source: Acta Crystallogr Sect E Struct Rep Online. 2010 Jun 30;66(Pt 7):o1872–3. doi: 10.1107/S1600536810024852 (PMC3006981; doi:10.1107/S1600536810024852)
Supplement: Supplementary file 1 [file e-66-o1872-sup1.cif]

##############################################################################
###                                                                        ###
###        Electronic paper (Acta Crystallographica Section E)             ###
###                                                                        ###
##############################################################################
#                                                                            #
# This CIF contains the data in a paper accepted for publication in Acta     #
# Crystallographica Section E. It conforms to the requirements of Notes      #
# for Authors for Section E, and has been peer reviewed under the auspices   #
# of the IUCr Commission on Journals.                                        #
#                                                                            #
# Full details of the Crystallographic Information File format               #
# are given in the paper "The Crystallographic Information File (CIF):       #
# a New Standard Archive File for Crystallography" by S. R. Hall, F. H.      #
# Allen and I. D. Brown [Acta Cryst. (1991), A47, 655-685].                  #
#                                                                            #
# The current version of the core CIF dictionary is obtainable from          #
# ftp://ftp.iucr.org/pub/cif_core.dic. The current version number is 2.4.    #
#                                                                            #
# Software is freely available for graphical display of the structure(s) in  #
# this CIF.  For information consult the CIF home page http://www.iucr.org/  #
# cif/home.html                                                              #
#                                                                            #
# This file may be used for bona fide research purposes within the           #
# scientific community so long as proper attribution is given to the journal # 
# article from which it was obtained.                                        #
#                                                                            #
##############################################################################
                                             
data_I
_audit_creation_method     SHELXL-97
_chemical_name_systematic
;
Hydrogen bis[2-(4-ammoniophenoxy)acetate] triiodide
;
_chemical_name_common     ?
_chemical_formula_moiety     'C16 H19 N2 O6 +, I3 -'
_chemical_formula_sum     'C16 H19 I3 N2 O6'
_chemical_formula_iupac     'C16 H19 N2 O6 +, I3 -'
_chemical_formula_weight     716.03
_chemical_melting_point     ?
_symmetry_cell_setting     monoclinic
_symmetry_space_group_name_H-M     'P 21/n'
_symmetry_space_group_name_Hall     '-P 2yn'
loop_
    _symmetry_equiv_pos_as_xyz
    'x, y, z'
    '-x+1/2, y+1/2, -z+1/2'
    '-x, -y, -z'
    'x-1/2, -y-1/2, z-1/2'
_cell_length_a     5.0650(10)
_cell_length_b     13.780(3)
_cell_length_c     14.982(3)
_cell_angle_alpha     90.00
_cell_angle_beta     91.45(3)
_cell_angle_gamma     90.00
_cell_volume     1045.4(4)
_cell_formula_units_Z     2
_cell_measurement_reflns_used     10680
_cell_measurement_theta_min     3.096
_cell_measurement_theta_max     27.497
_cell_measurement_temperature     293(2)
_exptl_crystal_description     'Prism'
_exptl_crystal_colour     'Yellow'
_exptl_crystal_size_max     0.4000
_exptl_crystal_size_mid     0.3000
_exptl_crystal_size_min     0.2000
_exptl_crystal_density_diffrn     2.275
_exptl_crystal_density_meas     ?
_exptl_crystal_density_method     'not measured'
_exptl_crystal_F_000     672
_exptl_absorpt_coefficient_mu     4.519
_exptl_absorpt_correction_type     multi-scan
_exptl_absorpt_process_details     '(CrystalClear; Rigaku, 2005)'
_exptl_absorpt_correction_T_min     0.52
_exptl_absorpt_correction_T_max     0.58
_exptl_special_details
;
;
_diffrn_ambient_temperature     293(2)
_diffrn_radiation_type     MoK\a
_diffrn_radiation_wavelength     0.71073
_diffrn_radiation_source     'fine-focus sealed tube'
_diffrn_radiation_monochromator     graphite
_diffrn_measurement_device_type     'Rigaku SCXmini diffractometer'
_diffrn_measurement_method     '\w scans'
_diffrn_detector_area_resol_mean     13.6612
_diffrn_reflns_number     10680
_diffrn_reflns_av_R_equivalents     0.0336
_diffrn_reflns_av_sigmaI/netI     0.0246
_diffrn_reflns_theta_min     3.10
_diffrn_reflns_theta_max     27.48
_diffrn_reflns_theta_full     27.48
_diffrn_measured_fraction_theta_max     0.999
_diffrn_measured_fraction_theta_full     0.999
_diffrn_reflns_limit_h_min     -6
_diffrn_reflns_limit_h_max     6
_diffrn_reflns_limit_k_min     -17
_diffrn_reflns_limit_k_max     17
_diffrn_reflns_limit_l_min     -19
_diffrn_reflns_limit_l_max     19
_diffrn_standards_number     ?
_diffrn_standards_interval_count     .
_diffrn_standards_interval_time     .
_diffrn_standards_decay_%     ?
_refine_special_details
;
Refinement of <i>F</i>^2^ against ALL reflections. The weighted <i>R</i>-factor
<i>wR</i> and goodness of fit <i>S</i> are based on <i>F</i>^2^, conventional
<i>R</i>-factors <i>R</i> are based on <i>F</i>, with <i>F</i> set to zero for
negative <i>F</i>^2^. The threshold expression of <i>F</i>^2^ >
\s(<i>F</i>^2^) is used only for calculating <i>R</i>-factors(gt) <i>etc</i>.
and is not relevant to the choice of reflections for refinement.
<i>R</i>-factors based on <i>F</i>^2^ are statistically about twice as large
as those based on <i>F</i>, and <i>R</i>- factors based on ALL data will be
even larger.
;
_reflns_number_total     2408
_reflns_number_gt     2182
_reflns_threshold_expression     I>2\s(I)
_refine_ls_structure_factor_coef     Fsqd
_refine_ls_matrix_type     full
_refine_ls_R_factor_all     0.0320
_refine_ls_R_factor_gt     0.0277
_refine_ls_wR_factor_gt     0.0603
_refine_ls_wR_factor_ref     0.0620
_refine_ls_goodness_of_fit_ref     1.138
_refine_ls_restrained_S_all     1.138
_refine_ls_number_reflns     2408
_refine_ls_number_parameters     124
_refine_ls_number_restraints     0
_refine_ls_hydrogen_treatment     constr
_refine_ls_weighting_scheme     calc
_refine_ls_weighting_details
         'calc w=1/[\s^2^(Fo^2^)+(0.0183P)^2^+1.2671P] where P=(Fo^2^+2Fc^2^)/3'
_atom_sites_solution_hydrogens     geom
_atom_sites_solution_primary     direct
_atom_sites_solution_secondary     difmap
_refine_ls_shift/su_max     0.002
_refine_ls_shift/su_mean     0.000
_refine_diff_density_max     0.847
_refine_diff_density_min     -0.745
_refine_ls_extinction_method     none
_refine_ls_extinction_coef     ?
loop_
    _atom_type_symbol
    _atom_type_description
    _atom_type_scat_dispersion_real
    _atom_type_scat_dispersion_imag
    _atom_type_scat_source
    'C' 'C' 0.0033 0.0016
                         'International Tables Vol C Tables 4.2.6.8 and 6.1.1.4'
    'H' 'H' 0.0000 0.0000
                         'International Tables Vol C Tables 4.2.6.8 and 6.1.1.4'
    'N' 'N' 0.0061 0.0033
                         'International Tables Vol C Tables 4.2.6.8 and 6.1.1.4'
    'O' 'O' 0.0106 0.0060
                         'International Tables Vol C Tables 4.2.6.8 and 6.1.1.4'
    'I' 'I' -0.4742 1.8119
                         'International Tables Vol C Tables 4.2.6.8 and 6.1.1.4'
_computing_data_collection     'CrystalClear (Rigaku, 2005)'
_computing_cell_refinement     'CrystalClear (Rigaku, 2005)'
_computing_data_reduction     'CrystalClear (Rigaku, 2005)'
_computing_structure_solution     'SHELXS97 (Sheldrick, 2008)'
_computing_structure_refinement     'SHELXL97 (Sheldrick, 2008)'
_computing_molecular_graphics
;
ORTEPIII (Burnett & Johnson, 1996), ORTEP-3 for Windows (Farrugia,
1997) and
PLATON (Spek, 2009)
;
_computing_publication_material     'SHELXL97 (Sheldrick, 2008)'
loop_
    _atom_site_type_symbol
    _atom_site_label
    _atom_site_fract_x
    _atom_site_fract_y
    _atom_site_fract_z
    _atom_site_U_iso_or_equiv
    _atom_site_adp_type
    _atom_site_calc_flag
    _atom_site_refinement_flags
    _atom_site_occupancy
    _atom_site_disorder_assembly
    _atom_site_disorder_group
    O O1 1.2218(4) 0.67887(15) 0.58467(15) 0.0326(5) Uani d . 1 . .
    O O2 0.8079(4) 0.56039(18) 0.62140(14) 0.0365(5) Uani d . 1 . .
    O O3 0.6743(4) 0.55858(17) 0.47780(15) 0.0367(5) Uani d . 1 . .
    H H3 0.5000 0.5000 0.5000 0.044 Uiso d SR 1 . .
    N N1 1.1886(6) 1.0177(2) 0.7898(2) 0.0412(7) Uani d . 1 . .
    H H1A 1.2238 1.0675 0.7542 0.049 Uiso d R 1 . .
    H H1B 1.3108 1.0144 0.8334 0.049 Uiso d R 1 . .
    H H1C 1.0304 1.0259 0.8132 0.049 Uiso d R 1 . .
    C C3 0.8242(6) 0.5871(2) 0.5433(2) 0.0266(6) Uani d . 1 . .
    C C4 1.1951(6) 0.7628(2) 0.63381(19) 0.0253(6) Uani d . 1 . .
    C C9 1.1900(6) 0.9274(2) 0.73775(19) 0.0295(6) Uani d . 1 . .
    C C11 1.3912(6) 0.7776(2) 0.6988(2) 0.0335(7) Uani d . 1 . .
    H H11A 1.5251 0.7321 0.7070 0.040 Uiso calc R 1 . .
    C C13 1.3875(6) 0.8600(2) 0.7513(2) 0.0332(7) Uani d . 1 . .
    H H13A 1.5172 0.8698 0.7955 0.040 Uiso calc R 1 . .
    C C14 0.9956(6) 0.9123(3) 0.6741(2) 0.0369(7) Uani d . 1 . .
    H H14A 0.8617 0.9579 0.6662 0.044 Uiso calc R 1 . .
    C C15 0.9965(6) 0.8299(3) 0.6217(2) 0.0361(7) Uani d . 1 . .
    H H15A 0.8640 0.8199 0.5785 0.043 Uiso calc R 1 . .
    C C16 1.0386(6) 0.6569(2) 0.5143(2) 0.0311(7) Uani d . 1 . .
    H H16A 1.1324 0.6284 0.4651 0.037 Uiso calc R 1 . .
    H H16B 0.9570 0.7166 0.4931 0.037 Uiso calc R 1 . .
    I I1 0.53672(6) 0.162582(19) 0.624725(17) 0.05293(10) Uani d . 1 . .
    I I2 0.5000 0.0000 0.5000 0.03753(10) Uani d S 1 . .
loop_
    _atom_site_aniso_label
    _atom_site_aniso_U_11
    _atom_site_aniso_U_22
    _atom_site_aniso_U_33
    _atom_site_aniso_U_12
    _atom_site_aniso_U_13
    _atom_site_aniso_U_23
    O1 0.0381(12) 0.0215(10) 0.0377(12) -0.0003(9) -0.0087(9) -0.0031(9)
    O2 0.0356(12) 0.0465(14) 0.0272(11) -0.0053(10) -0.0027(9) 0.0036(10)
    O3 0.0373(12) 0.0434(13) 0.0290(11) -0.0057(10) -0.0059(9) -0.0062(10)
    N1 0.0396(16) 0.0464(17) 0.0376(16) -0.0077(13) 0.0043(12) -0.0193(13)
    C3 0.0285(15) 0.0233(14) 0.0280(15) 0.0060(11) -0.0017(11) -0.0031(12)
    C4 0.0283(14) 0.0212(14) 0.0264(14) -0.0055(11) 0.0002(11) 0.0026(11)
    C9 0.0344(16) 0.0309(16) 0.0234(14) -0.0087(13) 0.0041(12) -0.0055(12)
    C11 0.0330(16) 0.0298(16) 0.0372(17) -0.0007(13) -0.0100(13) 0.0042(14)
    C13 0.0341(16) 0.0382(17) 0.0269(15) -0.0050(14) -0.0084(12) 0.0009(13)
    C14 0.0332(17) 0.0375(18) 0.0398(18) 0.0090(14) -0.0057(13) -0.0088(15)
    C15 0.0295(16) 0.0404(19) 0.0379(18) 0.0040(13) -0.0117(13) -0.0102(15)
    C16 0.0413(18) 0.0228(15) 0.0290(15) -0.0011(12) -0.0050(13) -0.0014(12)
    I1 0.0714(2) 0.04395(16) 0.04379(15) -0.00423(12) 0.00786(12) -0.00539(11)
    I2 0.04291(18) 0.04059(18) 0.02891(16) 0.00398(13) -0.00235(12) 0.00590(12)
_geom_special_details
;
 All esds (except the esd in the dihedral angle between two l.s. planes)
 are estimated using the full covariance matrix.  The cell esds are taken
 into account individually in the estimation of esds in distances, angles
 and torsion angles; correlations between esds in cell parameters are only
 used when they are defined by crystal symmetry.  An approximate (isotropic)
 treatment of cell esds is used for estimating esds involving l.s. planes.
;
loop_
    _geom_bond_atom_site_label_1
    _geom_bond_atom_site_label_2
    _geom_bond_site_symmetry_2
    _geom_bond_distance
    _geom_bond_publ_flag
    O1 C4 . 1.380(4) ?
    O1 C16 . 1.419(4) ?
    O2 C3 . 1.232(4) ?
    O3 C3 . 1.287(4) ?
    O3 O3 3_666 2.495(5) ?
    O3 H3 . 1.2476 ?
    N1 C9 . 1.467(4) ?
    N1 H1A . 0.8899 ?
    N1 H1B . 0.8896 ?
    N1 H1C . 0.8899 ?
    C3 C16 . 1.522(4) ?
    C4 C15 . 1.375(4) ?
    C4 C11 . 1.388(4) ?
    C9 C14 . 1.369(4) ?
    C9 C13 . 1.376(5) ?
    C11 C13 . 1.382(5) ?
    C11 H11A . 0.9300 ?
    C13 H13A . 0.9300 ?
    C14 C15 . 1.381(5) ?
    C14 H14A . 0.9300 ?
    C15 H15A . 0.9300 ?
    C16 H16A . 0.9700 ?
    C16 H16B . 0.9700 ?
    I1 I2 . 2.9203(5) ?
loop_
    _geom_angle_atom_site_label_1
    _geom_angle_atom_site_label_2
    _geom_angle_atom_site_label_3
    _geom_angle_site_symmetry_1
    _geom_angle_site_symmetry_3
    _geom_angle
    _geom_angle_publ_flag
    C4 O1 C16 . . 120.3(2) ?
    C3 O3 O3 . 3_666 113.7(2) ?
    C3 O3 H3 . . 113.7 ?
    C9 N1 H1A . . 109.4 ?
    C9 N1 H1B . . 109.5 ?
    H1A N1 H1B . . 109.5 ?
    C9 N1 H1C . . 109.5 ?
    H1A N1 H1C . . 109.5 ?
    H1B N1 H1C . . 109.5 ?
    O2 C3 O3 . . 125.5(3) ?
    O2 C3 C16 . . 121.7(3) ?
    O3 C3 C16 . . 112.8(3) ?
    C15 C4 O1 . . 125.1(3) ?
    C15 C4 C11 . . 120.2(3) ?
    O1 C4 C11 . . 114.8(3) ?
    C14 C9 C13 . . 120.5(3) ?
    C14 C9 N1 . . 119.1(3) ?
    C13 C9 N1 . . 120.4(3) ?
    C13 C11 C4 . . 120.0(3) ?
    C13 C11 H11A . . 120.0 ?
    C4 C11 H11A . . 120.0 ?
    C9 C13 C11 . . 119.4(3) ?
    C9 C13 H13A . . 120.3 ?
    C11 C13 H13A . . 120.3 ?
    C9 C14 C15 . . 120.6(3) ?
    C9 C14 H14A . . 119.7 ?
    C15 C14 H14A . . 119.7 ?
    C4 C15 C14 . . 119.3(3) ?
    C4 C15 H15A . . 120.3 ?
    C14 C15 H15A . . 120.3 ?
    O1 C16 C3 . . 112.4(2) ?
    O1 C16 H16A . . 109.1 ?
    C3 C16 H16A . . 109.1 ?
    O1 C16 H16B . . 109.1 ?
    C3 C16 H16B . . 109.1 ?
    H16A C16 H16B . . 107.9 ?
loop_
    _geom_hbond_atom_site_label_D
    _geom_hbond_atom_site_label_H
    _geom_hbond_atom_site_label_A
    _geom_hbond_site_symmetry_A
    _geom_hbond_distance_DH
    _geom_hbond_distance_HA
    _geom_hbond_distance_DA
    _geom_hbond_angle_DHA
    O3 H3 O3 3_666 1.25 1.25 2.495(5) 180.0
    N1 H1A I1 1_665 0.89 2.85 3.665(3) 152.2
    N1 H1B O2 2_756 0.89 2.13 2.907(4) 145.9
    N1 H1C O2 2_656 0.89 2.05 2.935(4) 171.5
data_global
_journal_date_recd_electronic     2010-06-04
_journal_date_accepted     2010-06-24
_journal_name_full     'Acta Crystallographica, Section E'
_journal_year     2010
_journal_volume     66
_journal_issue      7
_journal_page_first     o1872
_journal_page_last     o1873
_journal_paper_category     QO
_journal_coeditor_code     DN2575
_publ_contact_author_name     'Wen Xiang, Wang'
_publ_contact_author_address
;
Ordered Matter Science Research Center, College of Chemistry and Chemical
Engineering, Southeast University,
Nanjing 210096, People's Republic of China
;
_publ_contact_author_email     'wxwang_1109@yahoo.cn'
_publ_contact_author_fax     '86-25-52090626'
_publ_contact_author_phone     '86-25-52090626'
_publ_section_title
;
Hydrogen bis[2-(4-ammoniophenoxy)acetate] triiodide
;
loop_
    _publ_author_name
    _publ_author_footnote
    _publ_author_address
    'Wang, Wen-Xiang' .
;
Ordered Matter Science Research Center
College of Chemistry and Chemical Engineering, Southeast University,
Nanjing 211189, People's Republic of China
;
