# Supplementary material for: Hydrogen bis­[2-(4-ammonio­phen­oxy)acetate] triiodide
Source: Acta Crystallogr Sect E Struct Rep Online. 2010 Jun 30;66(Pt 7):o1872–3. doi: 10.1107/S1600536810024852 (PMC3006981; doi:10.1107/S1600536810024852)
Supplement: Supplementary file 2 [file e-66-o1872-Isup2.hkl]

# 
# h,k,l, Fc-squared, Fo-squared, sigma(Fo-squared) and status flag 
# 
data_I
_shelx_title ' I         P 21/n       R = 0.03' 
_shelx_refln_list_code          4 
_shelx_F_calc_maximum      252.08 
_exptl_crystal_F_000       672.00 
_reflns_d_resolution_high  0.7702 
 
loop_ 
 _symmetry_equiv_pos_as_xyz 
 'x, y, z' 
 '-x+1/2, y+1/2, -z+1/2' 
 '-x, -y, -z' 
 'x-1/2, -y-1/2, z-1/2' 
 
_cell_length_a     5.0650 
_cell_length_b    13.7800 
_cell_length_c    14.9820 
_cell_angle_alpha  90.000 
_cell_angle_beta   91.450 
_cell_angle_gamma  90.000 
 
_shelx_F_squared_multiplier     1.000 
 
loop_ 
 _refln_index_h 
 _refln_index_k 
 _refln_index_l 
 _refln_F_squared_calc 
 _refln_F_squared_meas 
 _refln_F_squared_sigma 
 _refln_observed_status 
   2   0   0    24345.30    23835.31    438.14 o 
   4   0   0     6055.44     5755.62    186.92 o 
   6   0   0      947.21      960.86     64.61 o 
   1   1   0    29007.83    30947.19    428.72 o 
   2   1   0     3329.40     3233.04     30.25 o 
   3   1   0     7210.35     7038.84    164.21 o 
   4   1   0     2038.00     1908.72     96.89 o 
   5   1   0      470.31      454.33     21.79 o 
   6   1   0        7.76       42.31     20.97 o 
   1   2   0     6076.69     6698.19     38.62 o 
   2   2   0      126.02      161.45      4.56 o 
   3   2   0     2714.08     2641.42     43.50 o 
   4   2   0      378.54      342.83     12.28 o 
   5   2   0      105.31      121.82     13.83 o 
   6   2   0      430.90      398.62     26.56 o 
   1   3   0    12210.85    12313.57    142.73 o 
   2   3   0      170.03      147.13      4.88 o 
   3   3   0       52.00       78.42      4.54 o 
   4   3   0       31.17       51.14      5.71 o 
   5   3   0      185.67      206.94     11.79 o 
   6   3   0       38.79       47.35     10.70 o 
   0   4   0      445.62      594.20     24.46 o 
   1   4   0     1382.42     1592.96     20.39 o 
   2   4   0      396.80      465.31      9.37 o 
   3   4   0     3457.59     3628.33     62.16 o 
   4   4   0      193.15      228.81     12.13 o 
   5   4   0      332.90      363.64     16.30 o 
   6   4   0      138.44      157.47     17.60 o 
   1   5   0    16084.07    16045.94    166.13 o 
   2   5   0     1861.91     1936.94     26.78 o 
   3   5   0     5903.38     6037.44    102.31 o 
   4   5   0      821.33      765.95     22.78 o 
   5   5   0      544.96      533.59     21.64 o 
   6   5   0       55.35       66.73     11.52 o 
   0   6   0    37308.74    34657.73    538.34 o 
   1   6   0       97.88      141.11     11.68 o 
   2   6   0    25656.29    26163.86    364.81 o 
   3   6   0       29.30       31.77      5.86 o 
   4   6   0     3861.63     3708.55     80.77 o 
   5   6   0       20.11       28.18      8.92 o 
   6   6   0       69.57       96.51     17.08 o 
   1   7   0    20564.00    20624.38    257.47 o 
   2   7   0      694.23      663.55     13.20 o 
   3   7   0     5222.10     5115.10     95.16 o 
   4   7   0      471.36      497.17     20.82 o 
   5   7   0      577.45      537.14     23.93 o 
   6   7   0       85.01       75.57     23.72 o 
   0   8   0      142.48      139.91     13.59 o 
   1   8   0       32.71       53.66      7.95 o 
   2   8   0     1340.01     1272.47     23.35 o 
   3   8   0     1515.59     1478.66     34.90 o 
   4   8   0       85.08       77.01     12.04 o 
   5   8   0      356.05      329.90     19.52 o 
   1   9   0     1180.63     1141.29     31.18 o 
   2   9   0      246.26      245.60      8.43 o 
   3   9   0       36.72       54.15      9.33 o 
   4   9   0       62.21       76.78     10.47 o 
   5   9   0        8.43       24.62     14.27 o 
   0  10   0     1059.83     1161.22     63.66 o 
   1  10   0      163.62      158.12      9.19 o 
   2  10   0        1.52        7.96      3.27 o 
   3  10   0      129.24      137.75      9.93 o 
   4  10   0      147.78      162.60     14.19 o 
   5  10   0       10.94        6.30      8.52 o 
   1  11   0     1722.91     1617.31     34.10 o 
   2  11   0      138.83      158.71     10.29 o 
   3  11   0      515.11      616.58     23.21 o 
   4  11   0      442.20      500.16     31.42 o 
   5  11   0      406.70      433.90     34.12 o 
   0  12   0    12985.97    12626.84    312.22 o 
   1  12   0     1153.49     1125.68     30.97 o 
   2  12   0     4470.94     4559.41     99.25 o 
   3  12   0        7.07       15.71      7.88 o 
   4  12   0     1591.32     1621.55     68.88 o 
   1  13   0     4330.76     4354.34    109.94 o 
   2  13   0      109.59       99.37     10.54 o 
   3  13   0     1372.44     1280.29     51.84 o 
   4  13   0       67.43      110.64     24.40 o 
   0  14   0      504.17      514.40     25.83 o 
   1  14   0       97.56      120.51     11.86 o 
   2  14   0      239.73      241.68     17.99 o 
   3  14   0      267.71      266.93     19.66 o 
   4  14   0        8.37        5.10     10.68 o 
   1  15   0      131.31      131.25     11.20 o 
   2  15   0      232.97      222.24     18.47 o 
   3  15   0        0.14       25.11     24.30 o 
   0  16   0       82.35       95.26     22.19 o 
   1  16   0        0.21       19.02      7.73 o 
   2  16   0      167.79      147.55     20.35 o 
   1  17   0      149.35      174.49     24.11 o 
   2  17   0       84.50      125.38     26.01 o 
  -5   0   1     1584.30     1579.95     72.13 o 
  -3   0   1    20307.17    20362.56    318.55 o 
  -1   0   1    15014.17    16345.94    124.01 o 
   1   0   1    43925.83    42641.21    708.89 o 
   3   0   1     3560.45     3371.11     61.21 o 
   5   0   1        7.71       26.40     12.61 o 
  -6   1   1      526.30      542.82     30.74 o 
  -5   1   1        2.83        5.45      5.57 o 
  -4   1   1     2392.36     2272.62     50.91 o 
  -3   1   1       83.20       96.45      6.79 o 
  -2   1   1    37684.48    40879.07    444.38 o 
  -1   1   1     4996.88     5364.12     34.95 o 
   1   1   1    22844.78    23565.31    162.95 o 
   2   1   1    12844.06    13309.10    211.09 o 
   3   1   1     4766.82     4651.29     73.41 o 
   4   1   1     2878.68     2719.32     51.94 o 
   5   1   1     2054.95     2080.65     61.83 o 
   6   1   1        1.81       14.18      9.53 o 
  -6   2   1      122.46      138.82     14.58 o 
  -5   2   1      316.19      293.54     17.38 o 
  -4   2   1      120.38      121.95      6.61 o 
  -3   2   1      185.03      167.99      8.97 o 
  -2   2   1        3.90       15.79      3.78 o 
  -1   2   1     2625.40     2860.97     38.90 o 
   0   2   1     6433.56     6502.18     33.69 o 
   1   2   1     2868.23     2832.89     37.52 o 
   2   2   1     7743.20     7763.96     75.66 o 
   3   2   1     1639.21     1551.54     35.46 o 
   4   2   1     2724.55     2569.90     70.08 o 
   5   2   1     1115.67     1124.89     42.74 o 
   6   2   1       80.68      119.73     17.28 o 
  -6   3   1        0.08        8.59      8.89 o 
  -5   3   1       18.09       25.67      6.21 o 
  -4   3   1      281.44      291.07     11.84 o 
  -3   3   1      222.38      252.86      8.63 o 
  -2   3   1      380.40      317.50     11.92 o 
  -1   3   1     8425.77     9291.99     87.51 o 
   0   3   1     1604.73     1657.88     19.72 o 
   1   3   1      484.96      472.88      9.81 o 
   2   3   1       17.28       31.32      2.30 o 
   3   3   1      222.26      194.41     10.24 o 
   4   3   1     2705.31     2775.76     57.09 o 
   5   3   1      173.82      138.02      9.96 o 
   6   3   1      240.85      236.58     20.05 o 
  -6   4   1       87.91      109.73     13.46 o 
  -5   4   1      134.07      155.11     10.56 o 
  -4   4   1       38.93       52.55      6.17 o 
  -3   4   1       84.91      125.50      8.27 o 
  -2   4   1      388.22      362.68      8.99 o 
  -1   4   1       73.35       80.45      5.68 o 
   0   4   1     6003.96     5949.21     58.60 o 
   1   4   1     6146.73     6223.06     91.74 o 
   2   4   1     9523.59     8873.59    171.96 o 
   3   4   1     2046.33     1992.91     38.05 o 
   4   4   1     1587.64     1676.90     44.39 o 
   5   4   1      916.02      865.15     35.99 o 
   6   4   1      140.01      183.64     20.00 o 
  -6   5   1      429.35      432.41     26.19 o 
  -5   5   1      135.98      153.03     12.36 o 
  -4   5   1     1868.22     1939.66     43.55 o 
  -3   5   1      635.76      661.45     22.31 o 
  -2   5   1     7865.27     7858.56     83.39 o 
  -1   5   1      650.34      586.43      9.60 o 
   0   5   1    15689.44    15249.12    249.66 o 
   1   5   1    18507.60    18713.28    197.13 o 
   2   5   1     6503.99     6625.35     95.21 o 
   3   5   1     5693.72     5510.72     93.85 o 
   4   5   1      531.21      534.63     21.49 o 
   5   5   1      242.27      241.69     15.57 o 
   6   5   1      233.75      211.36     24.29 o 
  -6   6   1        7.16       -0.72      9.20 o 
  -5   6   1     1773.31     1788.05     51.57 o 
  -4   6   1       36.11       44.46      8.23 o 
  -3   6   1    10563.15    10298.78    169.73 o 
  -2   6   1      150.05      156.99      6.29 o 
  -1   6   1    23107.37    22949.05    257.42 o 
   0   6   1        0.59       21.96      6.56 o 
   1   6   1    17005.25    16459.71    191.48 o 
   2   6   1      232.56      216.32     12.20 o 
   3   6   1     1364.67     1293.51     28.20 o 
   4   6   1       15.96       11.18      5.04 o 
   5   6   1      242.87      243.14     13.28 o 
   6   6   1        1.48       17.80      9.41 o 
  -6   7   1      296.05      272.62     28.96 o 
  -5   7   1      148.59      147.15     12.06 o 
  -4   7   1     3306.31     3116.30     71.81 o 
  -3   7   1       68.91       54.81      9.30 o 
  -2   7   1     6332.67     6068.32    104.46 o 
  -1   7   1     2145.49     2142.20     35.83 o 
   0   7   1    16380.38    16304.57    199.85 o 
   1   7   1     6451.75     6262.77     83.88 o 
   2   7   1     3597.53     3595.13     58.21 o 
   3   7   1     2308.14     2378.01     49.20 o 
   4   7   1      138.04      160.90     11.03 o 
   5   7   1      313.66      360.03     19.04 o 
   6   7   1      172.50      169.89     32.85 o 
  -5   8   1      256.22      194.32     14.34 o 
  -4   8   1        1.09       15.67      9.38 o 
  -3   8   1      290.17      236.70     19.08 o 
  -2   8   1       34.60       31.56      6.37 o 
  -1   8   1      536.14      706.15     55.32 o 
   0   8   1     9164.63     9167.02    124.85 o 
   1   8   1     2280.36     2350.74     37.05 o 
   2   8   1     5941.47     5897.31     87.75 o 
   3   8   1     1214.90     1138.92     29.46 o 
   4   8   1      995.09      967.07     30.94 o 
   5   8   1      367.22      408.87     20.49 o 
  -5   9   1       41.39       38.14     11.44 o 
  -4   9   1       66.36       87.54      9.07 o 
  -3   9   1        0.63        1.58      3.39 o 
  -2   9   1     2142.53     2108.68     37.21 o 
  -1   9   1      286.39      288.43     13.61 o 
   0   9   1      110.74      161.78      8.74 o 
   1   9   1      143.89      161.38      6.56 o 
   2   9   1       92.81      133.03     20.60 o 
   3   9   1      463.85      373.18     16.33 o 
   4   9   1      783.74      748.25     25.62 o 
   5   9   1        3.30       17.27      7.12 o 
  -5  10   1       12.84       44.84     12.66 o 
  -4  10   1       19.76       46.71      9.66 o 
  -3  10   1       32.71       52.37     10.31 o 
  -2  10   1       60.63       72.45      6.70 o 
  -1  10   1        8.28       33.92      7.27 o 
   0  10   1     1969.06     1926.10     35.62 o 
   1  10   1      273.35      239.39      8.85 o 
   2  10   1     1212.94     1185.72     26.14 o 
   3  10   1      836.45      859.56     27.08 o 
   4  10   1      101.77      150.82     12.27 o 
   5  10   1      390.56      377.12     30.36 o 
  -5  11   1        0.19       21.29     22.77 o 
  -4  11   1      826.97      921.48     42.41 o 
  -3  11   1       45.51       65.38     12.42 o 
  -2  11   1     3476.80     3355.37     64.21 o 
  -1  11   1     2570.25     2523.39     47.91 o 
   0  11   1     2049.66     1924.71     37.92 o 
   1  11   1     3527.31     3517.10     84.91 o 
   2  11   1     2063.62     1952.73     42.28 o 
   3  11   1      873.45      829.35     28.11 o 
   4  11   1      322.59      318.42     24.02 o 
   5  11   1      513.25      507.76     37.33 o 
  -4  12   1        0.01       25.21     19.09 o 
  -3  12   1     3784.59     3858.39    119.07 o 
  -2  12   1       88.17       94.63     10.12 o 
  -1  12   1     3833.85     3819.35     77.07 o 
   0  12   1       10.48       32.32      7.50 o 
   1  12   1     3010.01     2851.47     59.11 o 
   2  12   1      479.60      432.58     16.04 o 
   3  12   1      426.08      425.47     23.22 o 
   4  12   1      146.03      135.40     18.35 o 
  -4  13   1      459.07      473.41     34.04 o 
  -3  13   1      139.53      168.52     18.90 o 
  -2  13   1     2642.33     2553.92     71.68 o 
  -1  13   1      197.65      172.27     13.27 o 
   0  13   1     3082.30     3220.44     67.96 o 
   1  13   1     2044.86     1999.51     52.55 o 
   2  13   1      692.43      678.00     22.58 o 
   3  13   1      354.81      401.53     23.16 o 
   4  13   1      323.54      291.42     31.44 o 
  -4  14   1      182.15      209.25     24.29 o 
  -3  14   1       16.22       13.47      8.76 o 
  -2  14   1      116.48       90.28     12.89 o 
  -1  14   1      303.22      339.65     18.16 o 
   0  14   1      676.28      735.66     37.66 o 
   1  14   1      454.61      475.02     18.67 o 
   2  14   1      746.29      775.35     28.67 o 
   3  14   1      287.54      282.26     22.10 o 
   4  14   1      451.93      421.99     38.19 o 
  -3  15   1        4.81        6.87      8.03 o 
  -2  15   1       33.66       46.76     11.75 o 
  -1  15   1       38.58       45.78      8.67 o 
   0  15   1       68.45       90.18     11.05 o 
   1  15   1       56.55       81.58     13.20 o 
   2  15   1       68.17       76.04     11.30 o 
   3  15   1      371.62      349.44     31.45 o 
  -2  16   1       21.70       10.66      8.38 o 
  -1  16   1        0.18        9.28      8.16 o 
   0  16   1      158.32      159.83     19.09 o 
   1  16   1      113.17      156.07     31.22 o 
   2  16   1      187.67      241.66     51.31 o 
  -2  17   1      320.76      340.09     45.40 o 
  -1  17   1      164.67      162.86     22.96 o 
   0  17   1      260.83      237.81     29.85 o 
   1  17   1      348.22      378.36     46.67 o 
   2  17   1      232.25      281.47     43.22 o 
  -6   0   2     1045.38     1093.31     64.44 o 
  -4   0   2     7761.22     7717.26    147.33 o 
  -2   0   2    10508.50    10396.59    140.20 o 
   2   0   2      973.48      996.73     24.61 o 
   4   0   2        0.42       11.49      9.44 o 
   6   0   2        9.50        2.44     11.06 o 
  -6   1   2       12.91       25.63     14.31 o 
  -5   1   2     2587.34     2545.61     73.62 o 
  -4   1   2      528.27      576.62     22.53 o 
  -3   1   2     6584.21     6500.62     73.35 o 
  -2   1   2    18305.22    19325.46    176.75 o 
  -1   1   2    15906.99    16339.76    111.05 o 
   0   1   2     3620.05     3761.36     43.19 o 
   1   1   2     8187.08     8329.44     66.67 o 
   2   1   2     7505.29     7597.36     81.22 o 
   3   1   2      505.30      504.64     14.61 o 
   4   1   2      114.19      126.07     12.13 o 
   5   1   2      364.08      375.18     18.72 o 
   6   1   2        0.03        1.31      7.17 o 
  -6   2   2        0.35       -5.49      7.93 o 
  -5   2   2      208.96      205.30     25.20 o 
  -4   2   2      648.63      646.91     18.48 o 
  -3   2   2     8438.89     8455.07    126.53 o 
  -2   2   2      621.27      565.33     27.30 o 
  -1   2   2    28832.36    30242.60    311.25 o 
   0   2   2     6773.82     7093.20     45.96 o 
   1   2   2    22895.81    21981.73    568.69 o 
   2   2   2    14313.28    14544.82    177.90 o 
   3   2   2     5470.71     5451.27     94.83 o 
   4   2   2      589.52      640.12     19.85 o 
   5   2   2       22.38       35.39     10.75 o 
   6   2   2      721.90      756.84     34.20 o 
  -6   3   2       29.68       42.24     16.32 o 
  -5   3   2      119.06      122.83      8.69 o 
  -4   3   2        1.10       11.32      5.11 o 
  -3   3   2       26.60       40.39      4.80 o 
  -2   3   2       51.90       49.68      4.68 o 
  -1   3   2     1193.48     1159.62     14.68 o 
   0   3   2        0.57       25.13      7.02 o 
   1   3   2    16499.31    16922.92    170.38 o 
   2   3   2       13.55       24.68      3.55 o 
   3   3   2     6764.15     6517.58    106.92 o 
   4   3   2       21.80       59.93     14.41 o 
   5   3   2     2027.05     2012.91     52.01 o 
   6   3   2        9.97       20.48      9.20 o 
  -6   4   2       42.91       68.63     11.21 o 
  -5   4   2      177.73      181.15     12.40 o 
  -4   4   2       38.68       58.73      5.92 o 
  -3   4   2     2024.31     2143.83     40.22 o 
  -2   4   2     1445.41     1609.15     37.68 o 
  -1   4   2    28903.88    29865.32    316.90 o 
   0   4   2     3510.87     3479.66     38.41 o 
   1   4   2     5730.41     5725.28     58.04 o 
   2   4   2    10527.39    10746.85    145.40 o 
   3   4   2     1276.80     1286.63     28.29 o 
   4   4   2     3420.13     3394.35     73.45 o 
   5   4   2      223.06      210.91     12.72 o 
   6   4   2      282.89      272.55     22.23 o 
  -6   5   2       45.09       57.83     15.31 o 
  -5   5   2      870.64      945.38     32.55 o 
  -4   5   2      650.32      568.52     20.33 o 
  -3   5   2     2498.72     2596.48     48.32 o 
  -2   5   2     6068.15     5949.44     66.40 o 
  -1   5   2    10439.59    10605.27    146.75 o 
   0   5   2    25940.25    24611.29    240.81 o 
   1   5   2     1069.13     1067.92     16.99 o 
   2   5   2     4375.71     4172.57     52.62 o 
   3   5   2     1602.37     1499.07     34.44 o 
   4   5   2      120.22      141.80     14.25 o 
   5   5   2      148.16      120.42     10.78 o 
   6   5   2        0.00        1.88      6.91 o 
  -6   6   2      471.73      466.79     34.51 o 
  -5   6   2        0.06       -0.12      4.18 o 
  -4   6   2     4812.03     4827.82    101.01 o 
  -3   6   2       11.95       15.43      3.81 o 
  -2   6   2    13907.17    13860.16    156.61 o 
  -1   6   2     1385.47     1475.32     20.16 o 
   0   6   2     5988.84     6003.68     74.07 o 
   1   6   2       65.00       91.96      3.33 o 
   2   6   2      283.46      308.71     10.17 o 
   3   6   2       20.67       49.02      7.76 o 
   4   6   2      137.65      146.07     10.64 o 
   5   6   2        0.12        5.25      4.71 o 
   6   6   2        0.05        5.59      8.92 o 
  -6   7   2       32.48       16.20     11.43 o 
  -5   7   2      743.79      691.72     32.17 o 
  -4   7   2       20.05       62.10      7.98 o 
  -3   7   2     3887.97     3761.60     70.51 o 
  -2   7   2     5994.24     5788.97     89.19 o 
  -1   7   2     9916.93    10174.95    125.14 o 
   0   7   2     5681.03     5293.51     68.40 o 
   1   7   2      240.02      225.36      7.49 o 
   2   7   2     3054.70     3045.89     55.12 o 
   3   7   2      226.87      219.15     10.36 o 
   4   7   2      526.68      526.09     20.52 o 
   5   7   2       36.77       61.22      9.77 o 
  -5   8   2       24.32       34.27     12.31 o 
  -4   8   2      190.81      178.67     15.83 o 
  -3   8   2     1882.86     1794.25     39.49 o 
  -2   8   2     2565.45     2469.12     39.00 o 
  -1   8   2     8463.45     8395.25    112.16 o 
   0   8   2      782.74      740.26     13.72 o 
   1   8   2     9381.33     9359.50    131.75 o 
   2   8   2     2931.08     3025.29     49.87 o 
   3   8   2     1318.66     1245.95     36.82 o 
   4   8   2     1557.79     1606.77     42.91 o 
   5   8   2        7.06        3.25      5.25 o 
  -5   9   2        1.58       -0.54      6.35 o 
  -4   9   2        1.74       19.54     14.62 o 
  -3   9   2       27.28       57.36     10.99 o 
  -2   9   2      825.39      813.02     21.37 o 
  -1   9   2      252.21      247.30      8.25 o 
   0   9   2     1055.72     1180.29     35.22 o 
   1   9   2     4579.41     4604.23     73.53 o 
   2   9   2        2.16        7.61      3.58 o 
   3   9   2     3224.74     3276.88     72.58 o 
   4   9   2      157.17      121.88     11.81 o 
   5   9   2     1065.13     1127.59     48.38 o 
  -5  10   2       32.50       42.11     12.72 o 
  -4  10   2        7.08       10.29      7.49 o 
  -3  10   2     1201.07     1246.54     43.51 o 
  -2  10   2      100.69       92.80      7.18 o 
  -1  10   2     3389.76     3305.25     62.16 o 
   0  10   2     1387.04     1392.01     27.81 o 
   1  10   2     2670.38     2562.80     56.94 o 
   2  10   2     2938.75     2893.17     55.50 o 
   3  10   2     2087.11     2079.78     53.37 o 
   4  10   2     1050.76     1028.54     35.84 o 
   5  10   2       26.01       12.33     11.52 o 
  -5  11   2      346.20      421.16     32.18 o 
  -4  11   2      250.90      245.23     20.62 o 
  -3  11   2      256.30      322.24     29.40 o 
  -2  11   2     2412.65     2282.73     56.87 o 
  -1  11   2     4174.89     4215.51     91.35 o 
   0  11   2     3082.62     3043.09     56.63 o 
   1  11   2     1092.21     1145.85     32.60 o 
   2  11   2     2170.55     2138.34     45.45 o 
   3  11   2      255.05      237.50     16.51 o 
   4  11   2        0.72        7.09      6.92 o 
   5  11   2      120.86      132.44     21.99 o 
  -4  12   2      751.38      830.66     42.24 o 
  -3  12   2      171.77      154.91     18.51 o 
  -2  12   2     2617.20     2522.50     61.05 o 
  -1  12   2      317.89      368.79     17.47 o 
   0  12   2     1504.79     1481.14     33.26 o 
   1  12   2       23.28       32.95      5.20 o 
   2  12   2       56.70       61.74     10.26 o 
   3  12   2       28.81       44.56      8.75 o 
   4  12   2        0.14       17.86     22.48 o 
  -4  13   2        3.86       12.20      9.36 o 
  -3  13   2     1317.73     1305.60     51.56 o 
  -2  13   2      356.93      370.26     18.40 o 
  -1  13   2      874.83      877.65     30.17 o 
   0  13   2      504.42      492.69     21.89 o 
   1  13   2      903.90      901.62     26.33 o 
   2  13   2     1049.93     1037.25     29.65 o 
   3  13   2        3.04        1.69      5.73 o 
   4  13   2       17.06       40.55     15.02 o 
  -4  14   2      272.46      253.90     30.62 o 
  -3  14   2      370.42      363.34     28.08 o 
  -2  14   2      316.76      301.06     23.40 o 
  -1  14   2     1944.03     1952.58     60.32 o 
   0  14   2      216.95      209.05     15.10 o 
   1  14   2     2084.13     2109.00     50.67 o 
   2  14   2      742.17      693.62     27.70 o 
   3  14   2      278.85      273.02     22.34 o 
   4  14   2       88.69      100.11     18.27 o 
  -3  15   2        5.04       -0.64      6.20 o 
  -2  15   2       21.78       28.73      8.99 o 
  -1  15   2       58.72       65.33     11.10 o 
   0  15   2      208.88      290.16     19.20 o 
   1  15   2      418.80      435.13     28.13 o 
   2  15   2       17.79       36.59     19.80 o 
   3  15   2      581.97      702.92     65.34 o 
  -2  16   2       25.40       21.22     10.51 o 
  -1  16   2      339.59      309.18     21.14 o 
   0  16   2      303.09      328.17     24.53 o 
   1  16   2      237.86      209.02     22.05 o 
   2  16   2      412.96      492.90     59.38 o 
  -1  17   2      110.56      133.75     20.95 o 
   0  17   2      607.83      633.45     50.79 o 
   1  17   2      128.18      192.26     62.27 o 
  -5   0   3     1440.83     1440.90    106.97 o 
  -3   0   3     2311.85     2261.70    138.17 o 
  -1   0   3     2178.48     2320.00     55.45 o 
   1   0   3     6202.88     6193.55     80.70 o 
   3   0   3     2064.44     2070.48     64.80 o 
   5   0   3      519.64      510.09     29.72 o 
  -6   1   3      118.37      140.49     16.29 o 
  -5   1   3      481.33      497.90     23.20 o 
  -4   1   3     1418.41     1407.53     31.21 o 
  -3   1   3     3308.12     3314.98     41.88 o 
  -2   1   3     1517.80     1567.91     30.20 o 
  -1   1   3    38333.84    41886.96    436.69 o 
   0   1   3      249.64      326.34     11.76 o 
   1   1   3     8981.12     9175.37     94.29 o 
   2   1   3      401.63      479.43     16.55 o 
   3   1   3       13.26       42.68      6.54 o 
   4   1   3       98.24      108.22      6.65 o 
   5   1   3       16.54       40.85     15.52 o 
   6   1   3       57.43       72.21     13.36 o 
  -6   2   3       33.87       36.84     10.95 o 
  -5   2   3      235.33      246.34     25.78 o 
  -4   2   3     2278.29     2169.69     45.00 o 
  -3   2   3     1121.20     1233.90     69.82 o 
  -2   2   3     4724.31     4613.42     58.38 o 
  -1   2   3    37506.03    38643.93    375.78 o 
   0   2   3    29684.89    28824.22    205.03 o 
   1   2   3    13724.95    13986.18    100.21 o 
   2   2   3      515.09      477.60     26.17 o 
   3   2   3    10931.52    10933.59    152.58 o 
   4   2   3      148.28      148.80     12.39 o 
   5   2   3      925.78      971.41     40.39 o 
   6   2   3       15.52       29.99     11.30 o 
  -6   3   3      148.97      136.52     13.39 o 
  -5   3   3        4.37       59.55     20.70 o 
  -4   3   3      830.80      803.08     22.54 o 
  -3   3   3       27.15       34.38      6.40 o 
  -2   3   3    10693.36    11194.81    110.31 o 
  -1   3   3      180.02      205.47      4.96 o 
   0   3   3    63543.33    58524.33    737.52 o 
   1   3   3      118.00      141.16      7.15 o 
   2   3   3    35692.35    36613.19    564.69 o 
   3   3   3       25.91       50.16      9.81 o 
   4   3   3     7626.62     7532.05    158.01 o 
   5   3   3       15.05       38.38      7.15 o 
   6   3   3      445.46      449.99     30.40 o 
  -6   4   3        7.37        1.88      5.86 o 
  -5   4   3      366.35      365.92     16.01 o 
  -4   4   3      815.67      832.22     23.06 o 
  -3   4   3     1588.96     1605.57     33.01 o 
  -2   4   3     9604.40     9907.82    102.27 o 
  -1   4   3    10969.43    10450.63    221.48 o 
   0   4   3     7602.96     7292.58     70.61 o 
   1   4   3    20274.33    19969.34    254.56 o 
   2   4   3       22.90       35.26      3.36 o 
   3   4   3     7136.19     6684.65    130.17 o 
   4   4   3        3.94       11.93      5.69 o 
   5   4   3     1117.91     1027.02     38.17 o 
   6   4   3      146.95      190.38     24.59 o 
  -6   5   3      261.78      279.23     24.82 o 
  -5   5   3      393.22      368.98     18.51 o 
  -4   5   3     1642.44     1599.78     38.77 o 
  -3   5   3     5861.06     5859.90     99.41 o 
  -2   5   3      651.27      662.50     10.21 o 
  -1   5   3     6823.03     6562.37    103.10 o 
   0   5   3     2263.13     2309.90     25.11 o 
   1   5   3     8775.44     8823.38    174.81 o 
   2   5   3      791.03      762.54     13.49 o 
   3   5   3      412.02      368.78     14.07 o 
   4   5   3      105.81      107.36     13.34 o 
   5   5   3      169.70      197.49     13.71 o 
   6   5   3      248.34      226.37     22.57 o 
  -6   6   3       39.76       27.94     15.45 o 
  -5   6   3      312.02      338.48     18.19 o 
  -4   6   3       64.92       95.42      9.95 o 
  -3   6   3     2367.55     2348.22     45.45 o 
  -2   6   3      948.63      926.76     14.39 o 
  -1   6   3     1265.84     1321.81     23.52 o 
   0   6   3      195.15      287.03     12.79 o 
   1   6   3      931.45      938.59     14.91 o 
   2   6   3        8.43       12.26      5.49 o 
   3   6   3      665.37      629.30     16.11 o 
   4   6   3       15.25       32.87     11.23 o 
   5   6   3       35.52       51.84      8.91 o 
   6   6   3       28.64       44.42     33.37 o 
  -5   7   3      397.18      419.77     24.66 o 
  -4   7   3     1111.16     1059.58     29.35 o 
  -3   7   3     1889.59     1975.74     41.31 o 
  -2   7   3      218.39      204.38      5.90 o 
  -1   7   3     5975.64     5685.50    139.19 o 
   0   7   3      989.61     1063.34     16.51 o 
   1   7   3     3893.13     3897.88     54.06 o 
   2   7   3       27.57       43.88      3.93 o 
   3   7   3      102.76      100.22      7.89 o 
   4   7   3       29.95       16.86      4.82 o 
   5   7   3       27.62       22.92      8.07 o 
  -5   8   3      160.67      136.89     16.59 o 
  -4   8   3      879.25      819.65     28.38 o 
  -3   8   3     1944.15     1881.01     40.00 o 
  -2   8   3     3383.12     3316.20     48.48 o 
  -1   8   3     3142.38     3012.20     39.73 o 
   0   8   3     3923.28     3875.38     54.71 o 
   1   8   3     3466.69     3237.12     50.14 o 
   2   8   3     1361.58     1288.11     36.08 o 
   3   8   3     2996.56     3147.31     65.31 o 
   4   8   3        0.90       16.95      9.04 o 
   5   8   3      285.80      342.88     20.39 o 
  -5   9   3        5.55       -0.68      5.86 o 
  -4   9   3      506.91      478.68     24.84 o 
  -3   9   3       28.16       59.92     21.92 o 
  -2   9   3     4741.48     4603.09     87.65 o 
  -1   9   3      616.68      765.19     79.11 o 
   0   9   3    13104.48    12715.77    177.42 o 
   1   9   3      173.10      193.75      8.34 o 
   2   9   3    10197.85    10205.06    161.47 o 
   3   9   3        4.67        9.59      4.89 o 
   4   9   3     2955.86     2926.64     71.56 o 
   5   9   3       11.28       19.31      7.75 o 
  -5  10   3       21.29       25.55     15.65 o 
  -4  10   3      489.29      590.32     32.93 o 
  -3  10   3     1850.88     1758.13     56.59 o 
  -2  10   3      344.68      381.34     14.28 o 
  -1  10   3     4537.79     4505.48     94.04 o 
   0  10   3     3353.82     3191.72     52.96 o 
   1  10   3     7307.86     7182.35    118.86 o 
   2  10   3       10.42       46.79      8.83 o 
   3  10   3     5586.54     5445.36    119.37 o 
   4  10   3       50.71       60.57     17.24 o 
   5  10   3      348.68      287.91     29.97 o 
  -5  11   3      184.14      167.28     19.83 o 
  -4  11   3      235.36      247.39     22.56 o 
  -3  11   3     1374.05     1299.30     47.11 o 
  -2  11   3       55.36       70.86     11.77 o 
  -1  11   3     3465.78     3524.64     79.28 o 
   0  11   3      798.27      827.07     19.38 o 
   1  11   3     1154.48     1183.16     27.91 o 
   2  11   3      567.68      551.93     17.38 o 
   3  11   3       23.45       20.87      6.71 o 
   4  11   3       13.07       17.13      6.85 o 
   5  11   3        6.08       16.69     10.30 o 
  -4  12   3       55.45       51.37     15.84 o 
  -3  12   3      425.61      452.44     28.99 o 
  -2  12   3      122.81      133.53     11.21 o 
  -1  12   3        8.24       21.01      5.60 o 
   0  12   3      236.72      275.62     13.04 o 
   1  12   3       79.20       93.03      8.39 o 
   2  12   3       58.70       53.35      6.52 o 
   3  12   3        6.26       26.91      8.26 o 
   4  12   3      212.32      201.08     20.71 o 
  -4  13   3      194.65      239.18     22.94 o 
  -3  13   3      155.98      161.74     21.57 o 
  -2  13   3      219.85      216.75     14.22 o 
  -1  13   3      986.80      984.67     33.76 o 
   0  13   3      217.43      237.48     16.13 o 
   1  13   3      334.33      308.46     12.58 o 
   2  13   3      174.64      154.09      9.67 o 
   3  13   3      112.25       98.17     14.13 o 
   4  13   3        4.42       13.06     17.16 o 
  -3  14   3      145.39      138.99     17.93 o 
  -2  14   3     1241.15     1239.00     49.97 o 
  -1  14   3     1247.92     1171.77     39.97 o 
   0  14   3      846.66      888.48     33.58 o 
   1  14   3      103.93      118.22     11.73 o 
   2  14   3      108.91       96.74     10.59 o 
   3  14   3      455.99      520.42     33.12 o 
  -3  15   3       56.33       46.80     14.27 o 
  -2  15   3      713.93      683.27     36.46 o 
  -1  15   3      243.01      281.54     19.97 o 
   0  15   3     2625.13     2662.20    117.17 o 
   1  15   3       27.46       46.93      9.24 o 
   2  15   3     1726.42     1767.98    104.38 o 
   3  15   3        0.00      -12.39     12.39 o 
  -2  16   3      123.19      121.11     18.28 o 
  -1  16   3      868.50      841.09     43.05 o 
   0  16   3       70.01       95.05     24.87 o 
   1  16   3     2007.82     2060.21     91.09 o 
   2  16   3       19.11       15.92     13.41 o 
  -1  17   3      391.29      430.90     33.19 o 
   0  17   3      186.63      197.26     25.06 o 
   1  17   3      179.60      136.84    119.43 o 
  -6   0   4      114.45      126.75     28.57 o 
  -4   0   4       21.38       50.37      7.11 o 
  -2   0   4     1353.70     1365.19     24.89 o 
   0   0   4     3601.83     3994.18     91.47 o 
   2   0   4     1233.84     1207.30     25.50 o 
   4   0   4      253.01      250.27     22.46 o 
   6   0   4      113.01      109.99     24.64 o 
  -6   1   4      188.58      192.73     19.82 o 
  -5   1   4       94.26      126.18     16.10 o 
  -4   1   4     1070.08     1045.48     27.20 o 
  -3   1   4     2163.51     2226.46     35.86 o 
  -2   1   4     2972.18     2883.33     33.39 o 
  -1   1   4        2.02        8.53      2.18 o 
   0   1   4       36.79       56.06      3.07 o 
   1   1   4      235.04      238.87      7.79 o 
   2   1   4      409.22      348.77      6.97 o 
   3   1   4     2594.01     2735.35     43.78 o 
   4   1   4     1592.15     1553.77     30.54 o 
   5   1   4       48.95       87.45     11.48 o 
   6   1   4      120.18      134.04     16.10 o 
  -6   2   4      413.87      404.95     26.07 o 
  -5   2   4      272.06      274.34     16.38 o 
  -4   2   4     2708.80     2673.38     55.87 o 
  -3   2   4     2893.34     2850.10     37.14 o 
  -2   2   4     6193.61     6023.48     66.01 o 
  -1   2   4      319.18      376.27      9.29 o 
   0   2   4    38461.71    35962.73    431.09 o 
   1   2   4     1137.78     1113.54     10.72 o 
   2   2   4    10461.15    10348.23    120.74 o 
   3   2   4     1099.64     1136.73     21.82 o 
   4   2   4     2528.25     2544.59     47.76 o 
   5   2   4     1168.75     1085.95     31.73 o 
   6   2   4      386.45      402.66     29.17 o 
  -6   3   4       88.76       95.52     13.55 o 
  -5   3   4      595.56      601.16     28.00 o 
  -4   3   4       29.84       60.59     11.08 o 
  -3   3   4    13664.71    13904.03    216.34 o 
  -2   3   4      911.96     1010.01     62.62 o 
  -1   3   4    18457.69    18306.10    160.53 o 
   0   3   4       43.40       44.29      3.44 o 
   1   3   4    38509.03    37625.57    507.36 o 
   2   3   4      801.13      869.66     16.19 o 
   3   3   4    10162.85    10235.77    144.07 o 
   4   3   4      469.15      550.18     20.75 o 
   5   3   4      826.77      862.96     29.55 o 
   6   3   4       18.98       14.40     11.89 o 
  -6   4   4      150.81      207.28     26.22 o 
  -5   4   4      399.26      445.38     24.10 o 
  -4   4   4     2210.85     2083.36     46.02 o 
  -3   4   4     1187.55     1195.04     25.38 o 
  -2   4   4    17710.66    18104.10    194.98 o 
  -1   4   4     2135.21     2238.11     45.91 o 
   0   4   4    20313.89    19874.32    264.19 o 
   1   4   4        7.94       14.62      1.54 o 
   2   4   4    10554.45    10204.86    123.27 o 
   3   4   4     2277.60     2311.66     37.92 o 
   4   4   4     2962.63     2874.09     63.90 o 
   5   4   4      127.51      174.76     14.69 o 
   6   4   4      269.48      251.45     27.80 o 
  -6   5   4      143.40      167.01     22.08 o 
  -5   5   4      323.06      296.00     15.13 o 
  -4   5   4     1682.94     1613.66     40.17 o 
  -3   5   4      479.94      439.87     17.50 o 
  -2   5   4      982.61      938.19     23.55 o 
  -1   5   4     1335.98     1535.38     26.23 o 
   0   5   4     2292.23     2478.56     26.97 o 
   1   5   4      146.23      176.32      6.03 o 
   2   5   4      503.08      456.41     10.01 o 
   3   5   4      447.28      418.98     13.45 o 
   4   5   4     1852.90     1881.30     46.28 o 
   5   5   4      308.35      268.53     15.54 o 
   6   5   4      173.32      174.95     18.90 o 
  -6   6   4      152.97      130.16     20.92 o 
  -5   6   4      144.00      113.84     11.52 o 
  -4   6   4      103.39      109.61     11.41 o 
  -3   6   4        1.29       12.37      3.27 o 
  -2   6   4      168.17      155.94      4.18 o 
  -1   6   4       10.00       34.07      4.62 o 
   0   6   4     3492.50     3434.09     50.44 o 
   1   6   4       45.94       85.74     12.18 o 
   2   6   4     1309.99     1436.84     32.71 o 
   3   6   4      410.37      347.82     10.45 o 
   4   6   4      317.52      341.03     16.30 o 
   5   6   4        1.41       13.00      8.86 o 
   6   6   4        3.61       -3.25      9.65 o 
  -5   7   4      272.26      294.67     18.67 o 
  -4   7   4      139.60      184.01     13.61 o 
  -3   7   4        4.85        4.81      3.87 o 
  -2   7   4     1395.79     1389.38     29.08 o 
  -1   7   4       64.19       71.96      4.88 o 
   0   7   4       32.25       53.24      4.52 o 
   1   7   4      487.52      513.42     10.62 o 
   2   7   4     1140.98     1137.73     20.84 o 
   3   7   4       30.33       66.32      7.38 o 
   4   7   4      374.30      414.76     16.07 o 
   5   7   4      226.20      241.51     18.80 o 
  -5   8   4      450.05      411.62     23.03 o 
  -4   8   4      938.33     1004.98     41.56 o 
  -3   8   4     1568.33     1540.31     50.32 o 
  -2   8   4     5714.00     5680.95    102.85 o 
  -1   8   4      485.13      524.12     16.06 o 
   0   8   4     8208.99     7791.20     99.04 o 
   1   8   4      410.54      394.51     12.02 o 
   2   8   4     4091.67     4019.06     66.18 o 
   3   8   4      672.99      622.67     16.99 o 
   4   8   4     1447.68     1509.24     41.84 o 
   5   8   4       70.47       81.47     15.28 o 
  -5   9   4      595.24      614.46     36.05 o 
  -4   9   4       85.85       81.41     12.61 o 
  -3   9   4     2586.02     2645.01     78.93 o 
  -2   9   4      277.08      291.48     22.12 o 
  -1   9   4    12378.12    12529.63    225.51 o 
   0   9   4       75.50       89.93     11.03 o 
   1   9   4    17543.33    17177.17    288.78 o 
   2   9   4      177.46      190.76      9.41 o 
   3   9   4     1184.22     1241.94     35.20 o 
   4   9   4      137.48      123.32     12.59 o 
   5   9   4      705.00      757.40     38.65 o 
  -5  10   4      113.20      165.80     20.37 o 
  -4  10   4      874.99      790.60     36.77 o 
  -3  10   4      978.66      994.88     42.47 o 
  -2  10   4     4285.89     4236.98     91.08 o 
  -1  10   4       85.72      100.33     11.34 o 
   0  10   4     8422.53     8632.90    127.07 o 
   1  10   4       53.81       54.11      5.75 o 
   2  10   4     3311.02     3162.44     59.81 o 
   3  10   4      496.64      550.26     19.82 o 
   4  10   4     1073.79      994.64     37.98 o 
   5  10   4      187.29      226.90     20.40 o 
  -5  11   4      209.77      205.32     23.24 o 
  -4  11   4      250.77      270.62     20.56 o 
  -3  11   4      204.73      194.55     18.86 o 
  -2  11   4     1033.32      994.54     29.16 o 
  -1  11   4      248.35      322.08     18.34 o 
   0  11   4       55.29       52.06      7.40 o 
   1  11   4      501.38      549.92     16.10 o 
   2  11   4     1121.17     1128.60     33.42 o 
   3  11   4      594.73      539.28     27.28 o 
   4  11   4      267.18      263.11     19.32 o 
  -4  12   4        3.52        9.51      9.44 o 
  -3  12   4        5.74       14.69      8.86 o 
  -2  12   4      277.44      240.00     13.41 o 
  -1  12   4       48.93       88.97      9.94 o 
   0  12   4      833.87      820.19     32.32 o 
   1  12   4       64.92       90.96      7.75 o 
   2  12   4       76.58       88.72      7.49 o 
   3  12   4       82.07      100.64     14.46 o 
   4  12   4        0.47       -4.44      7.30 o 
  -4  13   4      415.24      471.86     34.74 o 
  -3  13   4       56.24       59.54     11.22 o 
  -2  13   4      115.15      116.79     11.45 o 
  -1  13   4        7.74       10.50      5.70 o 
   0  13   4        9.75       22.60      7.03 o 
   1  13   4        2.17       -0.13      4.30 o 
   2  13   4       46.20       40.12      7.11 o 
   3  13   4        0.66       -3.44      5.96 o 
   4  13   4      163.90      243.64     25.12 o 
  -3  14   4      254.72      267.39     23.44 o 
  -2  14   4      427.85      460.78     30.08 o 
  -1  14   4       87.04      112.17     12.78 o 
   0  14   4     1864.40     1726.75     81.32 o 
   1  14   4      193.59      207.07     16.05 o 
   2  14   4      603.01      631.45     33.66 o 
   3  14   4      165.68      168.67     21.67 o 
  -3  15   4      952.57      919.98     51.57 o 
  -2  15   4        1.30        2.92      7.52 o 
  -1  15   4     1640.26     1693.50     58.37 o 
   0  15   4       26.12       28.82      9.59 o 
   1  15   4     1752.21     1731.04    104.05 o 
   2  15   4        6.96       14.59     16.12 o 
   3  15   4      861.97      954.54     80.49 o 
  -2  16   4      817.40      810.12     45.94 o 
  -1  16   4      103.92      123.66     18.92 o 
   0  16   4     1110.42     1081.18     57.00 o 
   1  16   4       18.47       16.29     12.69 o 
   2  16   4      994.08     1077.70    100.84 o 
  -1  17   4      228.91      285.87     69.22 o 
   0  17   4        0.75       -2.69      6.89 o 
   1  17   4        0.99       39.71     16.26 o 
  -5   0   5        7.28       18.64     11.01 o 
  -3   0   5     4141.07     4235.23    112.54 o 
  -1   0   5     4407.88     4649.59     70.36 o 
   1   0   5     3539.01     3570.08     53.82 o 
   3   0   5       84.04       82.50     11.59 o 
   5   0   5     1559.25     1573.07     73.69 o 
  -6   1   5       57.30       72.72     11.34 o 
  -5   1   5       68.27       83.04     10.48 o 
  -4   1   5        0.36        9.59      6.44 o 
  -3   1   5      604.95      646.70     13.30 o 
  -2   1   5      118.58      140.25      7.39 o 
  -1   1   5     4922.49     5020.87     54.10 o 
   0   1   5       49.12       62.82      2.11 o 
   1   1   5    14998.32    15304.05    144.87 o 
   2   1   5      947.26      960.53     23.71 o 
   3   1   5     2301.41     2323.15     40.19 o 
   4   1   5     2489.39     2529.97     49.04 o 
   5   1   5      325.85      334.19     20.40 o 
   6   1   5      150.98      190.24     28.50 o 
  -6   2   5       81.86       85.78     14.50 o 
  -5   2   5     1546.49     1613.00     61.12 o 
  -4   2   5      205.05      238.93     13.84 o 
  -3   2   5     6379.76     6391.75     82.64 o 
  -2   2   5      756.21      719.55     12.06 o 
  -1   2   5    10034.19     9784.25    102.37 o 
   0   2   5     8974.47     9192.49    100.61 o 
   1   2   5    17366.11    16470.97    155.51 o 
   2   2   5     3891.62     3664.69     49.23 o 
   3   2   5     1371.68     1343.65     25.64 o 
   4   2   5      405.10      381.16     12.88 o 
   5   2   5      360.11      334.88     16.13 o 
   6   2   5       11.20       17.48     10.56 o 
  -6   3   5      675.84      655.36     42.96 o 
  -5   3   5       25.90       44.69     10.33 o 
  -4   3   5     6005.08     5841.87    176.90 o 
  -3   3   5       28.27       35.40      3.54 o 
  -2   3   5    42858.68    43939.74    478.96 o 
  -1   3   5      260.64      284.69      8.52 o 
   0   3   5    28076.40    27107.45    378.36 o 
   1   3   5        3.19        4.96      2.38 o 
   2   3   5    11031.83    11454.04    137.20 o 
   3   3   5      924.31      881.05     18.73 o 
   4   3   5     1144.90     1099.84     30.49 o 
   5   3   5       76.67       95.23      9.40 o 
   6   3   5      111.08      101.86     15.44 o 
  -6   4   5       97.64      102.56     21.41 o 
  -5   4   5     1482.46     1391.02     41.00 o 
  -4   4   5        0.24        8.10      3.69 o 
  -3   4   5     6407.86     6108.30    118.04 o 
  -2   4   5     1270.70     1339.47     24.58 o 
  -1   4   5    27163.34    26913.03    317.72 o 
   0   4   5     2393.90     2156.81     39.42 o 
   1   4   5    13681.23    13630.25    212.11 o 
   2   4   5     9161.89     9638.68    119.00 o 
   3   4   5     1211.28     1194.54     23.42 o 
   4   4   5      271.63      293.40     13.28 o 
   5   4   5      262.30      271.87     15.88 o 
   6   4   5       76.62       81.19     16.05 o 
  -6   5   5        0.34        5.68      9.28 o 
  -5   5   5      133.90      138.72     11.18 o 
  -4   5   5      173.80      161.68     10.33 o 
  -3   5   5       74.08       94.07      9.52 o 
  -2   5   5        3.27       19.10      6.96 o 
  -1   5   5     2596.40     2353.05     38.99 o 
   0   5   5      356.27      388.09      8.17 o 
   1   5   5    12112.35    12049.46    142.16 o 
   2   5   5     1457.73     1514.63     29.42 o 
   3   5   5     2354.17     2265.28     48.01 o 
   4   5   5      201.24      253.96     13.64 o 
   5   5   5      165.64      140.75     13.97 o 
   6   5   5      142.46      185.48     21.83 o 
  -6   6   5        5.83       13.80     23.19 o 
  -5   6   5        4.43       38.75     23.97 o 
  -4   6   5        0.10       17.06      7.00 o 
  -3   6   5      524.87      529.68     16.50 o 
  -2   6   5        2.19        5.63      2.71 o 
  -1   6   5     1576.17     1551.07     28.85 o 
   0   6   5      295.74      326.59      6.04 o 
   1   6   5      105.04      120.25      3.72 o 
   2   6   5      779.13      749.57     18.67 o 
   3   6   5     1457.66     1465.23     35.62 o 
   4   6   5        4.62        8.43      4.77 o 
   5   6   5     1039.89     1069.38     43.32 o 
  -5   7   5       39.39       55.31      9.93 o 
  -4   7   5        0.06       21.29     14.41 o 
  -3   7   5       74.29      108.87     13.20 o 
  -2   7   5      485.65      491.84     14.00 o 
  -1   7   5     1147.88     1132.98     24.47 o 
   0   7   5      343.73      377.55      7.72 o 
   1   7   5     3286.56     3302.30     55.98 o 
   2   7   5     1640.58     1663.61     36.08 o 
   3   7   5     1007.02     1086.45     25.25 o 
   4   7   5      687.74      673.19     27.67 o 
   5   7   5      104.31      146.91     17.16 o 
  -5   8   5      320.86      420.67     25.38 o 
  -4   8   5       31.69       39.05     12.55 o 
  -3   8   5     1791.08     1882.95     58.40 o 
  -2   8   5      212.67      190.86      9.98 o 
  -1   8   5     7637.56     7137.96    124.70 o 
   0   8   5     4742.17     4586.98    115.09 o 
   1   8   5     1582.72     1542.53     27.78 o 
   2   8   5     3778.00     3630.93     59.79 o 
   3   8   5     2728.46     2703.13     53.51 o 
   4   8   5      272.99      270.66     18.95 o 
   5   8   5      175.36      194.05     17.18 o 
  -5   9   5        2.39       14.68     15.31 o 
  -4   9   5     2577.53     2680.13     90.64 o 
  -3   9   5      306.55      286.09     23.59 o 
  -2   9   5    12714.09    12656.15    234.08 o 
  -1   9   5      469.31      450.80     17.64 o 
   0   9   5    10513.81    10422.51    244.70 o 
   1   9   5      168.55      190.46      8.18 o 
   2   9   5     5915.54     5830.68     97.22 o 
   3   9   5      128.20      181.19     11.24 o 
   4   9   5      161.72      172.72     15.29 o 
   5   9   5        1.90       -2.61      6.67 o 
  -5  10   5      225.57      216.08     22.25 o 
  -4  10   5       28.43       41.70     12.47 o 
  -3  10   5     3829.76     3707.12    109.68 o 
  -2  10   5        1.00       -1.40      3.65 o 
  -1  10   5     7171.66     7132.07    144.51 o 
   0  10   5     1206.77     1185.52     38.32 o 
   1  10   5     2362.20     2393.12     45.49 o 
   2  10   5      965.61      976.42     24.31 o 
   3  10   5      657.52      631.90     30.57 o 
   4  10   5      260.13      312.10     18.53 o 
   5  10   5       72.60       76.87     12.79 o 
  -4  11   5      146.89      139.99     18.45 o 
  -3  11   5       81.42      104.11     12.38 o 
  -2  11   5      436.68      416.76     16.24 o 
  -1  11   5      700.40      707.26     25.03 o 
   0  11   5      642.67      722.80     24.24 o 
   1  11   5     2953.61     2944.83     56.30 o 
   2  11   5       65.69       81.65      8.90 o 
   3  11   5     1323.65     1322.67     47.03 o 
   4  11   5      530.35      484.86     29.61 o 
  -4  12   5       90.51       94.45     16.16 o 
  -3  12   5      124.54      161.25     19.08 o 
  -2  12   5      143.55      136.36     10.87 o 
  -1  12   5      197.49      198.92     12.47 o 
   0  12   5      854.04      897.52     36.08 o 
   1  12   5       30.45       58.40      9.92 o 
   2  12   5        4.19       18.28      8.20 o 
   3  12   5      238.05      271.29     18.19 o 
   4  12   5      125.50       90.73     14.11 o 
  -4  13   5       43.65       50.93     13.28 o 
  -3  13   5       62.29       52.19     10.84 o 
  -2  13   5       28.37       42.79      6.98 o 
  -1  13   5       73.76       86.33      8.80 o 
   0  13   5        5.13        7.99      4.97 o 
   1  13   5      644.43      651.02     26.48 o 
   2  13   5      269.55      275.34     15.06 o 
   3  13   5      216.00      223.51     16.25 o 
   4  13   5      270.12      257.23     29.54 o 
  -3  14   5      261.99      327.61     24.45 o 
  -2  14   5      117.31      111.48     13.93 o 
  -1  14   5      440.32      419.30     19.45 o 
   0  14   5      101.79      102.53     12.52 o 
   1  14   5      915.90      913.58     42.29 o 
   2  14   5      741.46      771.83     37.80 o 
   3  14   5      378.41      444.71     50.96 o 
  -3  15   5        3.38       -6.68      9.14 o 
  -2  15   5     1628.90     1663.24     72.29 o 
  -1  15   5      197.51      230.79     18.26 o 
   0  15   5     1909.65     1827.48     65.04 o 
   1  15   5        0.63        6.85      6.74 o 
   2  15   5      646.56      753.45     64.84 o 
   3  15   5       55.42       82.01     21.37 o 
  -2  16   5       93.36       83.75     18.16 o 
  -1  16   5      933.84      988.10     45.55 o 
   0  16   5       33.40       39.76     12.16 o 
   1  16   5     1078.57     1049.86     60.05 o 
   2  16   5      126.62      121.93     29.37 o 
  -1  17   5      131.43      110.66     23.92 o 
   0  17   5      154.74      196.59     23.43 o 
   1  17   5      332.15      307.55     40.76 o 
  -6   0   6        8.87       -6.07      9.34 o 
  -4   0   6       34.98       46.09      9.12 o 
  -2   0   6      205.06      186.64      7.37 o 
   0   0   6     5580.36     5594.06     83.47 o 
   2   0   6    24107.23    24912.09    473.71 o 
   4   0   6     3127.56     3114.24     89.17 o 
   6   0   6      721.73      657.85     76.46 o 
  -6   1   6        0.39       15.09     13.42 o 
  -5   1   6       39.12       83.77     15.64 o 
  -4   1   6      210.50      216.48     11.34 o 
  -3   1   6      226.68      235.97      7.14 o 
  -2   1   6     7109.35     7232.85    111.36 o 
  -1   1   6     4632.42     4924.97     58.91 o 
   0   1   6    13095.60    12789.65    129.10 o 
   1   1   6     2163.56     2098.72     24.65 o 
   2   1   6     7610.49     7851.28    143.60 o 
   3   1   6     6006.72     6107.61     96.03 o 
   4   1   6      266.03      263.07     11.32 o 
   5   1   6      954.93      925.86     39.09 o 
   6   1   6       18.04       19.40     15.16 o 
  -6   2   6      321.91      329.11     24.08 o 
  -5   2   6       96.46      114.73     12.56 o 
  -4   2   6     2493.50     2505.43     55.03 o 
  -3   2   6     1746.05     1731.43     28.19 o 
  -2   2   6     6255.45     6329.15     80.13 o 
  -1   2   6    16804.93    17222.23    191.83 o 
   0   2   6     7589.86     7704.03    121.22 o 
   1   2   6    13236.96    13358.36    142.94 o 
   2   2   6     1136.86     1141.06     33.98 o 
   3   2   6     3475.72     3396.25     56.91 o 
   4   2   6      509.55      478.62     15.14 o 
   5   2   6       61.47       70.08      9.66 o 
   6   2   6      107.37      109.54     19.81 o 
  -6   3   6       32.86       27.70     11.50 o 
  -5   3   6     1535.83     1585.69     56.33 o 
  -4   3   6       24.79       18.34      5.12 o 
  -3   3   6     5853.84     5857.68     82.02 o 
  -2   3   6        8.60       18.09      4.47 o 
  -1   3   6    12915.44    13029.04    171.96 o 
   0   3   6       24.37       39.57      3.23 o 
   1   3   6      146.46      140.76     16.78 o 
   2   3   6      156.44      334.47     25.14 o 
   3   3   6        3.16       34.13      6.56 o 
   4   3   6       22.30       13.86      4.35 o 
   5   3   6       34.37       39.48      8.76 o 
   6   3   6        0.05       10.98     10.11 o 
  -6   4   6      213.20      246.92     29.24 o 
  -5   4   6      181.17      194.01     15.37 o 
  -4   4   6     2294.70     2182.16     51.41 o 
  -3   4   6     1223.01     1207.91     21.70 o 
  -2   4   6     3047.02     2949.56     48.49 o 
  -1   4   6    16261.65    16322.81    166.86 o 
   0   4   6     6572.71     6494.35    108.74 o 
   1   4   6     9225.00     8978.01    126.80 o 
   2   4   6      822.00      781.36     14.22 o 
   3   4   6     3065.25     3214.28     53.60 o 
   4   4   6        9.39       29.00      6.44 o 
   5   4   6      129.67      144.53     13.76 o 
   6   4   6       55.64       49.18     16.43 o 
  -6   5   6       14.91       15.04     10.83 o 
  -5   5   6       27.00       22.28      8.70 o 
  -4   5   6      189.05      199.21     10.45 o 
  -3   5   6      578.80      561.72     24.96 o 
  -2   5   6     3297.52     3308.77     48.97 o 
  -1   5   6     4421.88     4496.19     71.21 o 
   0   5   6    13774.57    13372.21    228.37 o 
   1   5   6     4114.21     4036.04     63.81 o 
   2   5   6     3442.93     3462.80     60.71 o 
   3   5   6     4165.37     4305.69     71.31 o 
   4   5   6      918.62      893.31     26.88 o 
   5   5   6      584.61      709.70     34.25 o 
  -5   6   6        9.55        6.80     12.35 o 
  -4   6   6       34.65       43.79      9.63 o 
  -3   6   6        4.92        5.50      5.49 o 
  -2   6   6      311.53      314.04     12.15 o 
  -1   6   6        3.26        6.98      2.97 o 
   0   6   6     1483.36     1404.87     21.59 o 
   1   6   6      909.87      991.45     43.61 o 
   2   6   6     5669.63     5714.07    100.97 o 
   3   6   6       65.52       79.95     10.52 o 
   4   6   6     2288.54     2286.11     68.38 o 
   5   6   6       24.52       45.26     11.60 o 
  -5   7   6       73.65       87.07     13.78 o 
  -4   7   6      168.79      298.64     47.31 o 
  -3   7   6      461.59      492.32     22.91 o 
  -2   7   6     2043.92     1941.94     40.97 o 
  -1   7   6     1603.43     1591.14     34.28 o 
   0   7   6     3946.90     3812.34    117.56 o 
   1   7   6     5048.97     4810.68    111.46 o 
   2   7   6     1797.44     1796.21     39.86 o 
   3   7   6     3229.33     3122.55     68.79 o 
   4   7   6      218.94      240.33     16.23 o 
   5   7   6     1017.30      938.25     41.77 o 
  -5   8   6       48.79       48.22     11.69 o 
  -4   8   6     1511.86     1653.67     62.16 o 
  -3   8   6     1914.50     1924.39     61.11 o 
  -2   8   6      913.33      884.39     23.36 o 
  -1   8   6     5805.69     5634.45    102.95 o 
   0   8   6     3598.75     3599.22    103.00 o 
   1   8   6     4438.25     4432.23     96.11 o 
   2   8   6      890.76      851.23     24.94 o 
   3   8   6     3021.66     3013.66     67.43 o 
   4   8   6      352.14      276.14     17.13 o 
   5   8   6       18.79       12.22      8.06 o 
  -5   9   6      787.67      808.33     43.43 o 
  -4   9   6       46.31       30.85     11.45 o 
  -3   9   6     1985.64     2080.25     67.51 o 
  -2   9   6       43.94       55.97      7.22 o 
  -1   9   6     2315.17     2284.19     51.49 o 
   0   9   6      156.55      195.90     10.46 o 
   1   9   6     1072.01      993.37     40.29 o 
   2   9   6      368.67      356.05     19.46 o 
   3   9   6        7.00       20.13      5.52 o 
   4   9   6       18.38       44.22      7.81 o 
   5   9   6        0.05       -4.60      8.89 o 
  -5  10   6       54.66       53.76     11.96 o 
  -4  10   6      989.59      943.91     46.74 o 
  -3  10   6      545.38      553.63     29.13 o 
  -2  10   6     2170.67     2169.23     54.75 o 
  -1  10   6     2848.25     2642.22     61.53 o 
   0  10   6     1108.80     1096.07     30.02 o 
   1  10   6     2230.94     2091.58     37.88 o 
   2  10   6      453.50      459.23     25.17 o 
   3  10   6      959.05      994.17     36.15 o 
   4  10   6        8.70       31.69     10.21 o 
   5  10   6       95.36      115.36     16.53 o 
  -4  11   6       72.30       60.08     12.51 o 
  -3  11   6      237.39      256.42     19.82 o 
  -2  11   6     2082.02     2074.30     55.03 o 
  -1  11   6      219.52      214.25     13.06 o 
   0  11   6     2165.60     2296.34     58.57 o 
   1  11   6     1302.90     1272.50     50.31 o 
   2  11   6     2493.82     2489.88     78.20 o 
   3  11   6      187.03      243.20     19.00 o 
   4  11   6      271.27      250.62     21.07 o 
  -4  12   6       16.70        4.07      7.06 o 
  -3  12   6       26.55       39.60      9.19 o 
  -2  12   6      139.53      124.57     10.19 o 
  -1  12   6      239.50      267.89     12.87 o 
   0  12   6      719.24      695.06     26.89 o 
   1  12   6      695.65      714.87     28.17 o 
   2  12   6     2423.59     2369.23     70.72 o 
   3  12   6        7.98       -3.08      5.40 o 
   4  12   6      446.68      485.79     32.27 o 
  -4  13   6       20.64       33.67     13.63 o 
  -3  13   6        1.15        3.85      7.44 o 
  -2  13   6      308.63      307.66     21.79 o 
  -1  13   6      362.40      323.47     16.71 o 
   0  13   6     1084.00     1073.70     43.66 o 
   1  13   6     1255.36     1292.42     59.17 o 
   2  13   6       48.97       77.59     13.52 o 
   3  13   6      926.48      988.53     58.41 o 
  -3  14   6      181.63      176.53     20.64 o 
  -2  14   6      360.45      378.25     24.96 o 
  -1  14   6     1461.50     1445.60     48.62 o 
   0  14   6      708.62      655.16     32.79 o 
   1  14   6     1356.13     1362.26     55.06 o 
   2  14   6      346.93      330.88     23.04 o 
   3  14   6       92.74      124.91     24.00 o 
  -3  15   6      514.01      501.83     36.40 o 
  -2  15   6       13.84       27.26     12.40 o 
  -1  15   6      514.94      512.08     31.56 o 
   0  15   6      604.18      652.76     35.81 o 
   1  15   6       82.87       80.12     14.46 o 
   2  15   6        1.73        5.22      9.74 o 
  -2  16   6      490.87      505.40     37.84 o 
  -1  16   6      689.83      648.79     46.98 o 
   0  16   6       52.10       78.69     13.02 o 
   1  16   6      154.98      149.90     16.66 o 
   2  16   6        1.08       22.99     17.83 o 
   0  17   6      561.42      554.90     39.69 o 
  -5   0   7       30.08       63.31     13.56 o 
  -3   0   7     1747.48     1708.06     42.81 o 
  -1   0   7    12794.76    12944.49    221.42 o 
   1   0   7    18752.10    18745.89    488.72 o 
   3   0   7    10462.46    10258.40    227.26 o 
   5   0   7     1337.73     1244.98     92.43 o 
  -6   1   7       31.85       45.69     11.17 o 
  -5   1   7      562.56      618.67     30.31 o 
  -4   1   7      756.42      762.30     21.33 o 
  -3   1   7     3695.02     3570.21     55.63 o 
  -2   1   7     5900.55     6139.09     87.32 o 
  -1   1   7     5893.55     5917.61     82.30 o 
   0   1   7    13502.87    13511.40    149.32 o 
   1   1   7     4370.82     4441.04     50.84 o 
   2   1   7     8627.92     8577.74    113.46 o 
   3   1   7        0.27       21.22      9.54 o 
   4   1   7     3041.36     3020.07     62.59 o 
   5   1   7        4.77       11.07      7.93 o 
   6   1   7      379.61      401.14     42.50 o 
  -6   2   7       87.76       98.75     17.72 o 
  -5   2   7      519.30      499.15     27.78 o 
  -4   2   7     1950.88     1860.49     43.83 o 
  -3   2   7     2374.97     2185.60     36.18 o 
  -2   2   7     6048.33     6020.35     81.26 o 
  -1   2   7     1008.44     1025.89     16.67 o 
   0   2   7     6375.62     6182.48     72.33 o 
   1   2   7     2433.35     2526.37     40.08 o 
   2   2   7      108.42      136.78      8.49 o 
   3   2   7       95.11      102.02      9.48 o 
   4   2   7        8.25       10.01      4.19 o 
   5   2   7      109.84      107.58     13.21 o 
   6   2   7       38.52       23.93     16.07 o 
  -6   3   7      346.37      372.64     30.12 o 
  -5   3   7       13.52       11.45      7.55 o 
  -4   3   7     1097.52     1040.25     29.27 o 
  -3   3   7      229.43      217.51      7.39 o 
  -2   3   7      682.62      698.15     13.09 o 
  -1   3   7     1204.84     1284.81     19.12 o 
   0   3   7      709.92      657.78     13.07 o 
   1   3   7        1.18       12.72      5.13 o 
   2   3   7      116.41      124.59      5.43 o 
   3   3   7      116.31      117.27      6.80 o 
   4   3   7      161.19      173.16      9.91 o 
   5   3   7       37.42       46.59      9.08 o 
  -6   4   7       14.05       28.27     14.97 o 
  -5   4   7      504.37      462.34     30.65 o 
  -4   4   7     1459.45     1461.14     36.63 o 
  -3   4   7     2117.59     1992.61     32.47 o 
  -2   4   7     2044.90     1929.34     35.14 o 
  -1   4   7        1.29        4.79      2.60 o 
   0   4   7     2512.47     2509.64     39.97 o 
   1   4   7      258.69      314.77     12.57 o 
   2   4   7      803.92      767.17     17.51 o 
   3   4   7      725.20      789.14     18.71 o 
   4   4   7      207.68      208.06     11.97 o 
   5   4   7       19.05       49.20     10.26 o 
  -5   5   7      374.32      385.15     28.15 o 
  -4   5   7      777.19      719.44     23.39 o 
  -3   5   7     4615.16     4396.63     67.03 o 
  -2   5   7     1163.04     1108.42     31.71 o 
  -1   5   7     7906.12     7984.36    125.45 o 
   0   5   7    10398.57    10233.18    185.76 o 
   1   5   7     1195.67     1121.33     23.50 o 
   2   5   7     4119.46     4123.37     74.72 o 
   3   5   7       28.38       38.89      6.09 o 
   4   5   7     2141.76     2299.61     73.41 o 
   5   5   7       14.94       20.06      8.85 o 
  -5   6   7       53.69       61.88     11.26 o 
  -4   6   7      131.96      111.90     13.90 o 
  -3   6   7     1258.67     1214.05     39.75 o 
  -2   6   7      480.98      466.51     30.86 o 
  -1   6   7     8888.62     8911.58    148.57 o 
   0   6   7      181.60      190.88     15.40 o 
   1   6   7    13916.70    13620.37    213.80 o 
   2   6   7       35.88       32.38      6.27 o 
   3   6   7     5754.81     5838.35    133.43 o 
   4   6   7        6.80       -0.65      6.27 o 
   5   6   7      921.39      928.05     44.85 o 
  -5   7   7      379.84      413.01     27.63 o 
  -4   7   7      180.58      213.68     24.30 o 
  -3   7   7     2579.82     2689.07     75.53 o 
  -2   7   7     2866.83     2802.98     59.26 o 
  -1   7   7     1624.56     1536.17     34.82 o 
   0   7   7    11112.42    10041.15    422.26 o 
   1   7   7     3876.74     3946.46     72.28 o 
   2   7   7     4075.52     3955.19     80.13 o 
   3   7   7       30.38       61.18     14.42 o 
   4   7   7     1383.46     1258.94     44.06 o 
   5   7   7        1.11        3.93      7.34 o 
  -5   8   7       87.34      117.52     15.65 o 
  -4   8   7      729.81      740.32     44.93 o 
  -3   8   7     1785.54     1747.94     53.90 o 
  -2   8   7     2252.90     2160.69     49.45 o 
  -1   8   7     1112.24     1118.46     27.41 o 
   0   8   7     2055.35     2150.13     53.24 o 
   1   8   7      362.81      376.25     35.58 o 
   2   8   7      263.70      272.07     13.48 o 
   3   8   7      669.23      587.31     20.48 o 
   4   8   7       98.51      115.33     13.92 o 
   5   8   7       75.03       68.82     14.25 o 
  -5   9   7       81.04       81.44     14.92 o 
  -4   9   7      401.42      423.26     24.71 o 
  -3   9   7       81.48       78.30     11.46 o 
  -2   9   7       74.62      105.46      8.12 o 
  -1   9   7      296.24      291.21     13.07 o 
   0   9   7        0.56       -0.09      4.33 o 
   1   9   7       33.15       43.88      5.28 o 
   2   9   7      310.31      333.48     13.24 o 
   3   9   7        4.72       13.69      4.57 o 
   4   9   7        0.95        3.35      6.84 o 
   5   9   7       19.44       18.32     10.44 o 
  -4  10   7      383.32      467.66     30.97 o 
  -3  10   7      376.02      377.43     25.45 o 
  -2  10   7     1269.81     1230.92     34.58 o 
  -1  10   7      334.34      345.62     16.42 o 
   0  10   7     1566.11     1558.74     40.19 o 
   1  10   7       22.71       37.81      8.45 o 
   2  10   7       98.14      134.24     10.30 o 
   3  10   7       22.18       45.56      6.49 o 
   4  10   7        4.40        3.40      6.85 o 
  -4  11   7      133.33      175.31     20.86 o 
  -3  11   7     1028.82     1053.04     47.62 o 
  -2  11   7      858.46      887.18     31.06 o 
  -1  11   7     2072.64     2046.61     50.89 o 
   0  11   7     2475.10     2402.87     87.03 o 
   1  11   7      666.73      672.50     27.73 o 
   2  11   7      745.24      787.96     26.08 o 
   3  11   7        0.85        7.05      7.20 o 
   4  11   7      681.31      757.89     35.36 o 
  -4  12   7       33.42       40.75     18.08 o 
  -3  12   7      130.91      172.59     18.29 o 
  -2  12   7       40.13       56.22      8.90 o 
  -1  12   7     2734.89     2739.58     73.44 o 
   0  12   7       94.52      126.52     14.79 o 
   1  12   7     2428.72     2392.19    113.31 o 
   2  12   7        8.16       10.92      8.56 o 
   3  12   7     1731.87     1788.97     64.55 o 
   4  12   7       22.74       22.31     10.84 o 
  -3  13   7      326.81      337.32     26.83 o 
  -2  13   7      571.89      587.42     35.28 o 
  -1  13   7      531.43      533.01     26.80 o 
   0  13   7     1846.61     1794.56     61.61 o 
   1  13   7      130.55      188.10     19.83 o 
   2  13   7     1752.62     1742.07     67.10 o 
   3  13   7        2.80       18.09     11.40 o 
  -3  14   7      200.19      213.07     20.77 o 
  -2  14   7      943.07      921.71     44.30 o 
  -1  14   7      217.46      233.88     17.48 o 
   0  14   7      177.29      225.91     18.05 o 
   1  14   7      362.48      405.03     26.67 o 
   2  14   7       99.44      109.66     15.44 o 
   3  14   7      102.48      119.62     30.26 o 
  -2  15   7      226.03      280.80     27.62 o 
  -1  15   7       12.91       24.74      9.86 o 
   0  15   7       58.02       44.87     10.03 o 
   1  15   7       42.22       58.52     12.62 o 
   2  15   7        0.27       35.18     16.56 o 
  -1  16   7       30.21       34.05     15.13 o 
   0  16   7      377.08      370.81     23.74 o 
   1  16   7       13.13        1.28      6.74 o 
  -6   0   8      256.75      246.29     49.70 o 
  -4   0   8     3864.67     3873.35     95.95 o 
  -2   0   8    14817.54    15022.19    290.70 o 
   0   0   8    45840.02    44664.98    727.83 o 
   2   0   8    15969.02    16056.01    301.81 o 
   4   0   8     1697.43     1680.66     58.70 o 
  -6   1   8       91.29      112.12     15.74 o 
  -5   1   8      489.98      527.88     26.66 o 
  -4   1   8     1051.31     1003.97     27.46 o 
  -3   1   8     5223.14     5190.34     81.76 o 
  -2   1   8     1657.56     1659.58     29.86 o 
  -1   1   8    15191.53    15420.21    198.98 o 
   0   1   8      138.86      154.95     10.76 o 
   1   1   8    14909.88    14750.70    223.20 o 
   2   1   8      120.59       91.58      5.25 o 
   3   1   8     3647.67     3636.19     64.02 o 
   4   1   8      523.35      536.19     18.65 o 
   5   1   8      486.05      527.70     34.08 o 
  -6   2   8       72.48       64.63     14.04 o 
  -5   2   8      383.22      359.71     20.31 o 
  -4   2   8      129.16      131.86     12.04 o 
  -3   2   8      663.14      562.77     13.96 o 
  -2   2   8       28.95       38.14      4.76 o 
  -1   2   8     2754.58     2974.81     43.42 o 
   0   2   8      186.86      192.59      6.39 o 
   1   2   8     1328.58     1341.15     38.46 o 
   2   2   8      184.86      199.05      7.88 o 
   3   2   8     1109.96     1076.64     23.16 o 
   4   2   8      161.93      174.74     10.60 o 
   5   2   8       90.02      120.90     19.86 o 
  -5   3   8      171.75      147.64     13.95 o 
  -4   3   8       15.09       16.26      5.80 o 
  -3   3   8      404.21      393.51     10.28 o 
  -2   3   8      407.80      408.36      9.47 o 
  -1   3   8     1187.99     1192.53     21.02 o 
   0   3   8       67.42       85.20      6.85 o 
   1   3   8     2349.16     2410.65     41.60 o 
   2   3   8        0.23       12.80      4.63 o 
   3   3   8       35.18       61.14      6.60 o 
   4   3   8        7.66        5.32      5.16 o 
   5   3   8      391.42      379.37     25.90 o 
  -5   4   8      142.21      135.52     17.81 o 
  -4   4   8       64.37      140.20     27.48 o 
  -3   4   8     2751.81     2623.61     44.02 o 
  -2   4   8       40.22       62.90      6.90 o 
  -1   4   8       26.68       34.90      9.07 o 
   0   4   8      188.24      206.00     11.57 o 
   1   4   8       16.12       34.94      5.73 o 
   2   4   8       68.05       90.32     12.82 o 
   3   4   8       11.11       13.85      5.38 o 
   4   4   8      919.51      956.63     37.37 o 
   5   4   8      238.03      240.04     18.90 o 
  -5   5   8      328.60      387.39     32.52 o 
  -4   5   8      329.80      305.26     19.98 o 
  -3   5   8     2723.63     2717.56     57.48 o 
  -2   5   8     2016.10     1922.43     41.18 o 
  -1   5   8     4265.49     4111.36     71.97 o 
   0   5   8      202.44      229.38      6.31 o 
   1   5   8     7752.63     7730.44    126.37 o 
   2   5   8     1445.25     1396.61     43.86 o 
   3   5   8     1383.58     1459.36     40.16 o 
   4   5   8      349.62      297.92     17.24 o 
   5   5   8      499.92      587.49     31.92 o 
  -5   6   8        3.00       11.98      7.72 o 
  -4   6   8     1515.84     1505.29     53.65 o 
  -3   6   8      350.64      344.64     19.45 o 
  -2   6   8    19535.66    19558.06    371.46 o 
  -1   6   8       77.28       98.06      8.90 o 
   0   6   8    18699.31    17527.42    621.00 o 
   1   6   8       68.87      114.17      7.59 o 
   2   6   8    14022.78    13927.26    248.92 o 
   3   6   8      102.04       89.04     10.71 o 
   4   6   8     1972.17     1985.45     65.49 o 
   5   6   8       13.05       17.67      7.80 o 
  -5   7   8      373.35      336.24     23.95 o 
  -4   7   8      137.85      144.95     16.31 o 
  -3   7   8     1835.34     1756.34     52.73 o 
  -2   7   8     1726.74     1850.86     84.92 o 
  -1   7   8     8556.35     8574.21    157.58 o 
   0   7   8      480.08      492.52     20.66 o 
   1   7   8    11953.01    11845.97    201.95 o 
   2   7   8      111.99      137.10     10.50 o 
   3   7   8     1260.24     1224.27     35.97 o 
   4   7   8      194.84      236.63     18.43 o 
   5   7   8      130.07      114.21     15.18 o 
  -5   8   8      143.74      140.34     18.44 o 
  -4   8   8       12.84       -3.37      6.02 o 
  -3   8   8     1125.32     1120.94     42.71 o 
  -2   8   8      874.06      805.65     24.66 o 
  -1   8   8      734.62      775.13     23.31 o 
   0   8   8       95.44      194.82     30.65 o 
   1   8   8      249.46      242.12     10.24 o 
   2   8   8       70.17       73.66      8.09 o 
   3   8   8      617.20      669.84     25.45 o 
   4   8   8      483.18      422.51     26.82 o 
   5   8   8       71.85       76.60     22.64 o 
  -5   9   8      119.11      105.47     16.05 o 
  -4   9   8       33.81       28.66      8.85 o 
  -3   9   8        2.17        2.98      6.20 o 
  -2   9   8        8.81        2.07      3.37 o 
  -1   9   8     1067.66     1051.46     28.78 o 
   0   9   8       49.25       83.80     17.52 o 
   1   9   8      298.85      277.49     10.76 o 
   2   9   8      382.83      340.29     14.90 o 
   3   9   8       19.83       28.13      6.50 o 
   4   9   8       66.70       68.47     11.62 o 
  -4  10   8       17.49       28.21     10.20 o 
  -3  10   8      122.46      164.18     16.04 o 
  -2  10   8        0.22        2.76      3.97 o 
  -1  10   8      414.64      420.06     16.51 o 
   0  10   8     1115.23     1075.88     50.89 o 
   1  10   8        3.58        4.58      4.99 o 
   2  10   8       37.82       57.64      6.95 o 
   3  10   8       64.57       74.93      9.35 o 
   4  10   8      129.96      165.30     18.99 o 
  -4  11   8      343.48      355.01     26.67 o 
  -3  11   8      744.75      781.09     36.13 o 
  -2  11   8      442.56      452.57     19.81 o 
  -1  11   8      733.13      690.18     25.42 o 
   0  11   8       13.64       15.05      8.37 o 
   1  11   8     2509.88     2363.51     88.53 o 
   2  11   8       65.41       79.98     10.56 o 
   3  11   8      672.56      779.95     36.71 o 
   4  11   8      101.62      124.42     16.53 o 
  -4  12   8      754.40      781.10     43.47 o 
  -3  12   8       23.50        5.04      8.94 o 
  -2  12   8     2629.18     2654.72     76.41 o 
  -1  12   8      107.76      123.92     11.53 o 
   0  12   8     4764.13     4653.50    133.84 o 
   1  12   8       70.29       91.61     17.17 o 
   2  12   8     3184.58     3284.48    108.24 o 
   3  12   8        0.52       25.78     22.93 o 
  -3  13   8     1239.42     1235.44     61.01 o 
  -2  13   8       53.30       75.10     14.12 o 
  -1  13   8     2542.35     2540.28     86.62 o 
   0  13   8       19.42       14.57      8.48 o 
   1  13   8     2034.08     2023.64    107.85 o 
   2  13   8        6.28       20.10      9.50 o 
   3  13   8      867.44      843.89     49.04 o 
  -3  14   8       79.77      117.91     23.67 o 
  -2  14   8       88.83       77.68     16.35 o 
  -1  14   8       14.21       30.11      8.13 o 
   0  14   8      285.89      287.43     22.63 o 
   1  14   8       31.51       28.50     11.73 o 
   2  14   8       64.22       76.91     15.65 o 
   3  14   8      116.44      108.94     19.17 o 
  -2  15   8        5.89        9.35      9.92 o 
  -1  15   8        0.39        8.63      7.17 o 
   0  15   8        0.74       -1.65      6.96 o 
   1  15   8      109.81      121.81     17.12 o 
   2  15   8       43.83       53.31     17.12 o 
  -1  16   8       37.37       51.40     14.62 o 
   0  16   8        0.26        1.50      7.53 o 
   1  16   8        0.05       -4.55      8.37 o 
  -5   0   9     1398.44     1440.38     76.18 o 
  -3   0   9     7888.35     7868.65    338.17 o 
  -1   0   9    20237.79    20280.31    384.55 o 
   1   0   9    10547.21    10761.40    344.69 o 
   3   0   9     2198.75     2121.49     57.63 o 
   5   0   9       74.23       64.16     19.52 o 
  -5   1   9        4.97       10.00      7.07 o 
  -4   1   9     1015.74      987.53     42.97 o 
  -3   1   9        2.11       10.43      5.68 o 
  -2   1   9    10223.06    10744.25    177.70 o 
  -1   1   9     2688.20     2723.11     44.49 o 
   0   1   9     6231.90     6222.16     83.07 o 
   1   1   9     7407.89     7685.13     95.83 o 
   2   1   9     2522.62     2430.32     38.59 o 
   3   1   9     1563.20     1538.59     32.04 o 
   4   1   9     1276.99     1262.62     37.63 o 
   5   1   9      315.42      312.24     29.07 o 
  -5   2   9      118.24      100.45     11.84 o 
  -4   2   9       58.28       68.48      9.21 o 
  -3   2   9       62.49       57.17      5.71 o 
  -2   2   9     1248.48     1305.57     24.99 o 
  -1   2   9      495.96      547.71     15.14 o 
   0   2   9     2537.88     2499.58     37.03 o 
   1   2   9     1827.15     1803.56     33.97 o 
   2   2   9     5187.37     5245.70    105.38 o 
   3   2   9     1434.15     1378.76     34.50 o 
   4   2   9      941.49      902.67     31.35 o 
   5   2   9      606.09      644.62     39.71 o 
  -5   3   9       31.62       51.09     13.80 o 
  -4   3   9       65.05       82.47      7.71 o 
  -3   3   9      108.02      112.82      6.44 o 
  -2   3   9      618.52      600.52     14.13 o 
  -1   3   9       64.99       89.12      8.77 o 
   0   3   9      731.67      783.47     17.78 o 
   1   3   9       60.04       75.51     16.56 o 
   2   3   9      664.25      671.18     19.58 o 
   3   3   9       17.43       24.34      6.44 o 
   4   3   9      539.43      557.33     27.43 o 
   5   3   9       89.63       75.23     12.23 o 
  -5   4   9       26.00       22.04     11.91 o 
  -4   4   9       63.03       59.65      8.22 o 
  -3   4   9       82.84      113.17     11.09 o 
  -2   4   9      207.25      221.11      7.43 o 
  -1   4   9      128.86      126.40      5.63 o 
   0   4   9     1941.36     1894.78     39.00 o 
   1   4   9      812.73      804.97     25.18 o 
   2   4   9     3333.99     3189.59     62.85 o 
   3   4   9      560.86      595.56     21.26 o 
   4   4   9       94.37      129.77     11.32 o 
   5   4   9      439.67      428.90     26.62 o 
  -5   5   9      177.88      193.53     24.52 o 
  -4   5   9     1821.62     1927.48     61.94 o 
  -3   5   9      670.10      630.41     19.76 o 
  -2   5   9     5457.08     5452.56    103.66 o 
  -1   5   9      742.16      706.06     19.03 o 
   0   5   9     5677.71     5514.60     96.70 o 
   1   5   9     2321.68     2406.74     48.28 o 
   2   5   9     4076.23     4229.67     86.60 o 
   3   5   9     3914.21     3810.93     84.94 o 
   4   5   9      616.62      609.57     29.24 o 
   5   5   9       73.97       61.59     11.92 o 
  -5   6   9      912.61      938.73     50.30 o 
  -4   6   9       90.00       89.77     11.38 o 
  -3   6   9     2946.72     3042.56     68.36 o 
  -2   6   9       53.69       64.85     13.62 o 
  -1   6   9    12934.57    12656.75    219.11 o 
   0   6   9      305.97      377.73     17.71 o 
   1   6   9     3446.03     3406.00     85.13 o 
   2   6   9       28.64       43.29     12.73 o 
   3   6   9     1347.66     1372.79     38.68 o 
   4   6   9       10.55       13.66      7.83 o 
   5   6   9       74.69       84.05     13.76 o 
  -5   7   9       39.27       56.72     14.17 o 
  -4   7   9     2431.53     2322.06     79.11 o 
  -3   7   9       68.30       81.98     12.71 o 
  -2   7   9     2757.25     2708.89     67.32 o 
  -1   7   9     1310.35     1294.17     32.00 o 
   0   7   9     5292.47     5219.86    120.55 o 
   1   7   9     2070.14     2024.19     44.77 o 
   2   7   9     5134.07     5118.32    107.18 o 
   3   7   9     1542.65     1629.13     46.23 o 
   4   7   9      158.43      192.51     16.85 o 
   5   7   9      150.41      190.87     21.07 o 
  -5   8   9       53.39       30.94     11.93 o 
  -4   8   9       27.13       42.75     14.85 o 
  -3   8   9      127.15      117.58     15.23 o 
  -2   8   9      489.55      482.80     26.50 o 
  -1   8   9      236.53      235.70     10.72 o 
   0   8   9     1421.65     1431.07     44.82 o 
   1   8   9      875.32      885.04     24.85 o 
   2   8   9     2000.84     1895.81     49.06 o 
   3   8   9      250.25      269.61     16.85 o 
   4   8   9      847.28      811.38     37.66 o 
  -4   9   9        2.82       12.11      8.21 o 
  -3   9   9       31.99       65.84     11.37 o 
  -2   9   9      586.39      560.38     20.62 o 
  -1   9   9      139.49      189.22     20.64 o 
   0   9   9        9.40       31.72      8.06 o 
   1   9   9      246.92      230.98     11.44 o 
   2   9   9      120.96      119.64      9.27 o 
   3   9   9      224.19      180.07     12.82 o 
   4   9   9       50.28       94.50     18.44 o 
  -4  10   9        8.17        7.74      7.78 o 
  -3  10   9       12.39       46.50     16.68 o 
  -2  10   9       35.22       57.42      7.88 o 
  -1  10   9      405.08      352.32     15.52 o 
   0  10   9      295.22      297.55     17.64 o 
   1  10   9      118.56      114.88     12.49 o 
   2  10   9      589.46      618.17     22.27 o 
   3  10   9      440.85      465.76     23.51 o 
   4  10   9       40.78       79.93     16.20 o 
  -4  11   9      291.04      357.26     40.62 o 
  -3  11   9        4.70       11.18      8.79 o 
  -2  11   9      742.76      792.25     29.66 o 
  -1  11   9      775.20      753.39     45.33 o 
   0  11   9     1840.69     1912.98     64.34 o 
   1  11   9     1309.71     1349.10     53.34 o 
   2  11   9      782.70      824.07     46.62 o 
   3  11   9      287.52      297.92     26.25 o 
   4  11   9      224.18      226.77     30.30 o 
  -3  12   9     1347.92     1315.18     58.99 o 
  -2  12   9       28.76       71.00     17.24 o 
  -1  12   9     3150.84     3039.62     92.79 o 
   0  12   9       80.50      101.14     13.23 o 
   1  12   9     1547.85     1578.66     71.41 o 
   2  12   9       48.68       39.51     10.86 o 
   3  12   9      458.17      519.38     42.11 o 
  -3  13   9       19.13       34.38     26.58 o 
  -2  13   9     1273.66     1270.84     68.72 o 
  -1  13   9       26.62       30.57      9.99 o 
   0  13   9     1569.41     1642.83     61.66 o 
   1  13   9      667.78      689.74     37.26 o 
   2  13   9      159.19      156.47     18.67 o 
   3  13   9      217.27      262.36     27.31 o 
  -2  14   9      113.06      114.09     17.24 o 
  -1  14   9       61.11       75.21     12.36 o 
   0  14   9      717.23      704.60     39.86 o 
   1  14   9      251.00      267.94     20.35 o 
   2  14   9      848.79      868.86     54.94 o 
  -1  15   9       24.74       22.42     10.59 o 
   0  15   9        8.49        5.25      6.33 o 
   1  15   9      375.99      383.29     33.41 o 
  -4   0  10     4509.88     4288.09    162.37 o 
  -2   0  10     5388.69     5203.39    122.68 o 
   0   0  10     3975.19     4041.71     84.59 o 
   2   0  10     1029.02     1003.66     28.52 o 
   4   0  10        3.51       34.01     10.86 o 
  -5   1  10      669.43      618.47     30.81 o 
  -4   1  10      330.57      370.62     16.47 o 
  -3   1  10     3799.66     3757.57     69.01 o 
  -2   1  10     3102.56     3235.74     58.46 o 
  -1   1  10     2630.27     2661.80     59.25 o 
   0   1  10     5336.31     5287.30     75.81 o 
   1   1  10     1947.10     1992.36     30.52 o 
   2   1  10     2036.07     1973.58     41.85 o 
   3   1  10      410.54      401.83     15.50 o 
   4   1  10      122.53      144.38     12.01 o 
   5   1  10      147.30      186.79     26.45 o 
  -5   2  10       24.88       59.99     11.44 o 
  -4   2  10      360.70      347.61     16.12 o 
  -3   2  10     1484.41     1466.62     31.97 o 
  -2   2  10       67.28       90.73     16.27 o 
  -1   2  10     7165.01     7320.00    110.59 o 
   0   2  10     2015.39     2060.68     32.93 o 
   1   2  10     2458.48     2352.08     44.86 o 
   2   2  10     4024.90     3952.95     77.27 o 
   3   2  10     1017.88      970.80     30.08 o 
   4   2  10      695.84      710.22     28.03 o 
   5   2  10       22.13       16.30     11.84 o 
  -5   3  10       60.58       48.14     12.42 o 
  -4   3  10       13.43        7.95      4.73 o 
  -3   3  10       50.50       53.17      5.35 o 
  -2   3  10      544.19      533.43     14.39 o 
  -1   3  10     1019.59     1155.33     26.63 o 
   0   3  10       75.25       75.65      7.49 o 
   1   3  10     2601.75     2523.31     50.10 o 
   2   3  10       19.27       17.09      6.59 o 
   3   3  10     4677.67     4531.00     99.13 o 
   4   3  10        6.98        5.55      5.67 o 
   5   3  10      667.57      637.69     35.07 o 
  -5   4  10      257.26      250.75     23.94 o 
  -4   4  10        6.71        5.31      7.87 o 
  -3   4  10      577.85      592.26     18.96 o 
  -2   4  10      300.21      330.26     11.00 o 
  -1   4  10     5621.26     5688.86    148.78 o 
   0   4  10     4106.23     4083.34     75.43 o 
   1   4  10     5095.39     5068.62     94.11 o 
   2   4  10     2906.76     2828.68     61.16 o 
   3   4  10      359.79      370.80     17.48 o 
   4   4  10      909.26      925.03     33.40 o 
   5   4  10       99.71      106.62     18.88 o 
  -5   5  10      311.70      362.66     28.58 o 
  -4   5  10      204.04      236.37     19.54 o 
  -3   5  10     1600.82     1664.92     43.19 o 
  -2   5  10     2046.30     1955.73     44.89 o 
  -1   5  10     3345.92     3407.39     66.26 o 
   0   5  10     5760.88     5450.69     99.16 o 
   1   5  10     2206.69     2049.81     67.07 o 
   2   5  10       81.16       86.91     10.06 o 
   3   5  10      326.14      278.55     15.55 o 
   4   5  10       67.25       82.21     12.93 o 
   5   5  10       96.17       66.16     16.00 o 
  -5   6  10        0.63        7.59      9.50 o 
  -4   6  10     2547.59     2506.47    107.92 o 
  -3   6  10       79.63       78.29      7.78 o 
  -2   6  10     2890.80     2849.67     92.32 o 
  -1   6  10      119.24       90.63      7.50 o 
   0   6  10     3897.44     3933.06     76.81 o 
   1   6  10        1.54        9.28      4.52 o 
   2   6  10       16.77       22.85      7.63 o 
   3   6  10      183.56      233.83     15.08 o 
   4   6  10       88.74       85.01     12.29 o 
   5   6  10        3.81       10.51      8.65 o 
  -5   7  10      483.30      436.47     33.49 o 
  -4   7  10      140.46      145.10     15.59 o 
  -3   7  10     2053.91     2058.24    170.95 o 
  -2   7  10      657.12      657.30     23.40 o 
  -1   7  10     2155.52     2184.70     48.48 o 
   0   7  10     2941.99     2921.07     76.74 o 
   1   7  10       73.02       88.16     10.66 o 
   2   7  10      454.86      521.47     26.54 o 
   3   7  10      423.82      426.26     17.67 o 
   4   7  10       93.66      136.39     15.96 o 
  -4   8  10       25.82       12.79      7.38 o 
  -3   8  10     1319.09     1300.61     50.60 o 
  -2   8  10      821.80      784.07     25.65 o 
  -1   8  10     3696.36     3641.09    111.75 o 
   0   8  10      826.68      797.05     32.71 o 
   1   8  10     3108.64     3047.38     84.29 o 
   2   8  10      551.16      592.87     21.19 o 
   3   8  10      404.80      358.75     19.90 o 
   4   8  10      824.04      894.98     39.74 o 
  -4   9  10       23.82       21.86      9.35 o 
  -3   9  10       15.85       34.83     15.65 o 
  -2   9  10      113.91      120.55     10.52 o 
  -1   9  10      329.51      316.70     20.50 o 
   0   9  10       61.63       98.56     17.27 o 
   1   9  10     1387.52     1416.43     48.56 o 
   2   9  10       77.71       66.68      8.04 o 
   3   9  10     1851.16     1827.14     57.80 o 
   4   9  10       34.47       49.03     14.36 o 
  -4  10  10        0.10       -4.08      7.17 o 
  -3  10  10      350.98      384.86     22.96 o 
  -2  10  10       91.83      142.09     19.72 o 
  -1  10  10      939.89      921.91     36.22 o 
   0  10  10     1024.46      973.02     58.03 o 
   1  10  10      333.38      370.58     23.52 o 
   2  10  10     1298.78     1255.62    100.19 o 
   3  10  10      265.93      303.45     23.82 o 
   4  10  10      580.71      593.90     36.46 o 
  -4  11  10       77.24       80.24     16.23 o 
  -3  11  10      634.82      642.89     36.01 o 
  -2  11  10      949.20      914.88     34.01 o 
  -1  11  10      544.67      530.61     23.73 o 
   0  11  10      986.67     1027.75     45.72 o 
   1  11  10      904.89      897.27     40.38 o 
   2  11  10      316.41      319.40     23.49 o 
   3  11  10      349.78      333.89     35.15 o 
  -3  12  10       61.17       82.42     20.91 o 
  -2  12  10     1427.11     1572.52     75.99 o 
  -1  12  10       19.83       36.52      9.28 o 
   0  12  10      480.59      498.02     27.01 o 
   1  12  10       20.62       19.06      7.23 o 
   2  12  10      119.50      140.91     16.88 o 
   3  12  10        0.49        6.88      9.19 o 
  -3  13  10      628.23      606.90     44.95 o 
  -2  13  10      263.18      260.84     28.49 o 
  -1  13  10      445.42      453.50     28.86 o 
   0  13  10      478.64      424.05     27.22 o 
   1  13  10      276.11      302.23     21.19 o 
   2  13  10      253.41      279.46     23.29 o 
  -2  14  10      183.43      176.68     22.83 o 
  -1  14  10     1080.95     1029.46     46.31 o 
   0  14  10       82.77       80.21     11.96 o 
   1  14  10      407.56      441.05     27.31 o 
   2  14  10      199.62      204.08     22.57 o 
  -1  15  10       42.64       28.47     14.74 o 
   0  15  10       51.50       81.97     15.59 o 
   1  15  10      186.51      206.31     20.89 o 
  -5   0  11      661.75      637.44     43.50 o 
  -3   0  11       88.38       75.25     16.00 o 
  -1   0  11       69.04       84.39     11.67 o 
   1   0  11      166.57      164.48     12.80 o 
   3   0  11      176.46      188.91     15.03 o 
   5   0  11       52.07       41.53     23.36 o 
  -5   1  11      244.62      230.57     22.81 o 
  -4   1  11      209.94      213.67     12.39 o 
  -3   1  11     1863.29     1886.06     41.07 o 
  -2   1  11     1652.73     1696.61     36.13 o 
  -1   1  11     3772.17     3770.22     71.85 o 
   0   1  11      523.35      521.82     12.81 o 
   1   1  11     2189.33     2241.02     36.06 o 
   2   1  11        8.60       22.66      7.49 o 
   3   1  11       50.28       70.86     12.47 o 
   4   1  11      407.02      392.27     21.79 o 
   5   1  11        4.26       11.74      9.31 o 
  -5   2  11      140.43      190.93     19.93 o 
  -4   2  11     1216.37     1171.07     39.84 o 
  -3   2  11      971.98      972.44     24.74 o 
  -2   2  11     2072.51     2011.12     39.64 o 
  -1   2  11     3493.84     3421.81     60.02 o 
   0   2  11     3680.65     3858.27     60.90 o 
   1   2  11     5206.15     5103.73     95.45 o 
   2   2  11      947.14      937.24     24.77 o 
   3   2  11     1689.72     1722.37     45.11 o 
   4   2  11      134.28      119.15     12.05 o 
   5   2  11      454.47      460.72     39.00 o 
  -5   3  11        1.50       10.14     16.72 o 
  -4   3  11      309.61      327.66     19.35 o 
  -3   3  11        1.53        6.75      3.97 o 
  -2   3  11     3375.23     3424.09     84.40 o 
  -1   3  11       41.70       43.71      5.34 o 
   0   3  11    12861.14    12826.94    225.49 o 
   1   3  11      256.61      270.55     13.78 o 
   2   3  11     6281.57     6239.21    124.54 o 
   3   3  11      164.58      147.79     11.02 o 
   4   3  11     2816.65     2781.81     77.82 o 
   5   3  11       15.90       63.20     48.25 o 
  -5   4  11      180.47      181.81     22.11 o 
  -4   4  11      207.23      220.75     15.30 o 
  -3   4  11     1014.77      997.22     30.88 o 
  -2   4  11     3104.44     3019.43     55.32 o 
  -1   4  11     3210.37     3045.48     60.55 o 
   0   4  11      941.65      902.99     26.23 o 
   1   4  11     8718.32     8616.59    162.32 o 
   2   4  11      152.90      136.73     10.20 o 
   3   4  11     2861.02     2854.85     71.19 o 
   4   4  11        7.85       25.27      9.13 o 
   5   4  11      361.22      347.38     31.00 o 
  -5   5  11      113.24      112.50     19.19 o 
  -4   5  11      167.63      172.94     15.17 o 
  -3   5  11     2525.03     2454.62     66.32 o 
  -2   5  11      740.26      700.94     21.83 o 
  -1   5  11     2821.62     2823.59     58.30 o 
   0   5  11       82.42       80.10      6.42 o 
   1   5  11     2081.98     2099.96     54.51 o 
   2   5  11      550.69      531.73     19.87 o 
   3   5  11       35.75       53.00      9.05 o 
   4   5  11      130.45      105.55     12.46 o 
   5   5  11       57.91       54.02     19.15 o 
  -5   6  11      137.03      168.21     22.54 o 
  -4   6  11       26.82       36.22      9.69 o 
  -3   6  11     1574.15     1445.27     44.85 o 
  -2   6  11      210.37      191.73     10.70 o 
  -1   6  11        3.31        1.98      3.65 o 
   0   6  11       82.72       81.48      6.57 o 
   1   6  11      156.15      160.22     14.60 o 
   2   6  11       78.34       89.83     10.06 o 
   3   6  11       84.74       99.39     18.34 o 
   4   6  11       11.44       29.06     11.86 o 
  -4   7  11      350.44      345.07     25.45 o 
  -3   7  11     1337.34     1311.76     46.84 o 
  -2   7  11      263.19      275.14     14.34 o 
  -1   7  11     1900.02     1853.69     52.77 o 
   0   7  11        0.22       -1.24      4.12 o 
   1   7  11     1693.53     1690.91     58.44 o 
   2   7  11       12.92       15.10      5.11 o 
   3   7  11       64.24       87.28     10.11 o 
   4   7  11       12.00       41.64     12.67 o 
  -4   8  11      182.59      181.83     19.58 o 
  -3   8  11      700.99      687.01     31.49 o 
  -2   8  11     2171.63     2165.56     56.94 o 
  -1   8  11      896.96      891.52     33.83 o 
   0   8  11     2001.41     2124.43     62.96 o 
   1   8  11     2145.92     2094.40     62.66 o 
   2   8  11      150.95      137.35     15.21 o 
   3   8  11      575.29      636.24     27.50 o 
   4   8  11       11.46       17.54     12.57 o 
  -4   9  11      210.00      241.98     22.02 o 
  -3   9  11       24.27       19.82     14.79 o 
  -2   9  11     1126.10     1097.56     35.28 o 
  -1   9  11      569.61      520.53     22.94 o 
   0   9  11     4722.65     4644.42    146.70 o 
   1   9  11        0.18        5.40      5.90 o 
   2   9  11     4173.67     4193.41    159.46 o 
   3   9  11       43.36       54.85      9.91 o 
   4   9  11      802.68      828.61     40.98 o 
  -4  10  11      221.59      237.56     20.80 o 
  -3  10  11      391.13      388.67     26.56 o 
  -2  10  11      521.67      556.66     30.26 o 
  -1  10  11     1648.56     1680.29     57.39 o 
   0  10  11      458.70      454.83     27.64 o 
   1  10  11     2517.16     2408.13     81.44 o 
   2  10  11       89.89       99.62     13.55 o 
   3  10  11     1285.30     1284.10     91.95 o 
  -3  11  11      377.94      437.95     35.10 o 
  -2  11  11      334.72      312.72     22.95 o 
  -1  11  11     1228.04     1221.24     50.84 o 
   0  11  11      441.37      481.23     26.91 o 
   1  11  11      501.89      507.57     30.65 o 
   2  11  11      351.45      343.08     21.93 o 
   3  11  11       12.45       59.09     31.34 o 
  -3  12  11       32.85       30.96     15.71 o 
  -2  12  11       18.87       21.23      9.27 o 
  -1  12  11       27.44       27.81     11.40 o 
   0  12  11        8.33       16.49      9.67 o 
   1  12  11       23.33       32.76     11.46 o 
   2  12  11        1.06        1.42      7.47 o 
   3  12  11       14.47       28.17     12.41 o 
  -2  13  11       45.45       58.97     17.43 o 
  -1  13  11      270.14      299.54     24.06 o 
   0  13  11        0.02        2.15      8.16 o 
   1  13  11      266.75      286.75     20.85 o 
   2  13  11        8.15       34.00     19.66 o 
  -1  14  11      226.62      228.53     22.65 o 
   0  14  11      528.00      504.62     34.98 o 
   1  14  11      265.93      295.53     28.28 o 
  -4   0  12      157.83      122.91     12.13 o 
  -2   0  12      467.76      465.04     20.28 o 
   0   0  12     1442.26     1489.21     41.03 o 
   2   0  12      115.47       94.73     12.57 o 
   4   0  12        5.92       19.24     12.61 o 
  -5   1  12       32.13       60.99     17.23 o 
  -4   1  12      310.32      337.42     17.64 o 
  -3   1  12      140.57      161.50      9.23 o 
  -2   1  12      340.26      345.85     12.31 o 
  -1   1  12      148.95      138.08      7.74 o 
   0   1  12        0.33        5.92      2.67 o 
   1   1  12        0.31        8.04      4.60 o 
   2   1  12      928.24      881.98     25.73 o 
   3   1  12      412.57      425.79     19.97 o 
   4   1  12      120.83      147.09     21.07 o 
   5   1  12      106.56       98.50     23.30 o 
  -5   2  12      158.38      188.46     25.69 o 
  -4   2  12      861.29      867.55     35.71 o 
  -3   2  12      808.43      745.72     22.21 o 
  -2   2  12     4284.37     4652.01    130.81 o 
  -1   2  12      387.37      369.35     15.92 o 
   0   2  12     4774.88     4848.36     78.21 o 
   1   2  12      760.03      719.03     21.95 o 
   2   2  12     4942.36     4826.00     99.14 o 
   3   2  12        8.05       16.52      5.63 o 
   4   2  12      616.86      633.48     30.54 o 
   5   2  12      109.19      115.28     20.97 o 
  -5   3  12      233.43      236.45     21.47 o 
  -4   3  12      165.18      191.97     18.33 o 
  -3   3  12     3150.98     3175.24     93.22 o 
  -2   3  12        9.63        9.04      4.78 o 
  -1   3  12     9361.96     9439.31    157.62 o 
   0   3  12       34.94       53.77      8.36 o 
   1   3  12     7794.40     7985.84    158.65 o 
   2   3  12      189.35      178.55     11.90 o 
   3   3  12     2632.06     2502.89     74.16 o 
   4   3  12       31.35       36.72     13.56 o 
  -5   4  12      288.08      301.93     33.06 o 
  -4   4  12      827.47      787.72     35.24 o 
  -3   4  12      127.64      122.43     11.31 o 
  -2   4  12     3686.89     3588.85     79.55 o 
  -1   4  12      190.15      210.41     16.40 o 
   0   4  12     3852.25     3791.06     82.95 o 
   1   4  12      145.12      141.80     10.92 o 
   2   4  12     4115.33     3842.56     84.67 o 
   3   4  12      559.63      551.87     22.60 o 
   4   4  12      770.72      731.28     36.37 o 
  -4   5  12      415.32      427.35     26.80 o 
  -3   5  12       55.36       58.03      7.55 o 
  -2   5  12      260.47      237.83     13.67 o 
  -1   5  12      378.88      380.57     17.59 o 
   0   5  12      343.24      338.96     13.55 o 
   1   5  12      746.31      734.80     27.94 o 
   2   5  12       66.26       83.84      8.33 o 
   3   5  12      165.50      169.68     15.64 o 
   4   5  12      378.72      371.68     29.53 o 
  -4   6  12       19.19       18.63      7.71 o 
  -3   6  12       34.70       35.76      8.40 o 
  -2   6  12      245.57      256.10     13.64 o 
  -1   6  12       43.49       67.01     15.62 o 
   0   6  12      117.23      131.21     10.21 o 
   1   6  12       28.33       46.63      8.38 o 
   2   6  12      707.63      716.98     25.07 o 
   3   6  12      220.98      217.09     15.77 o 
   4   6  12       38.37       56.04     11.57 o 
  -4   7  12       88.05      111.62     15.80 o 
  -3   7  12        0.98        7.48      5.84 o 
  -2   7  12      537.93      536.67     21.04 o 
  -1   7  12       21.71       36.47     16.38 o 
   0   7  12       49.11       59.01      9.00 o 
   1   7  12      462.80      474.13     22.94 o 
   2   7  12      126.29      135.93     10.54 o 
   3   7  12        1.83       15.52      6.58 o 
   4   7  12       14.30       62.09     24.31 o 
  -4   8  12      141.25      167.68     16.75 o 
  -3   8  12      221.06      215.67     15.77 o 
  -2   8  12     1768.74     1800.50     68.94 o 
  -1   8  12       10.11       13.22      7.07 o 
   0   8  12     1770.50     1799.51     74.54 o 
   1   8  12        5.33       13.50      6.60 o 
   2   8  12     1541.64     1526.07     58.24 o 
   3   8  12      110.01       98.69     12.53 o 
   4   8  12      412.49      455.57     29.65 o 
  -4   9  12       78.83       92.72     20.38 o 
  -3   9  12      858.35      900.41     50.27 o 
  -2   9  12       14.58       10.96      9.25 o 
  -1   9  12     3250.91     3290.52    101.47 o 
   0   9  12       11.09       29.01     19.21 o 
   1   9  12     3975.85     3966.01    119.06 o 
   2   9  12       13.15       27.21     11.23 o 
   3   9  12     1005.15     1015.30     46.62 o 
  -3  10  12       81.58      104.46     16.77 o 
  -2  10  12     1729.00     1660.07     61.15 o 
  -1  10  12      202.11      212.11     17.73 o 
   0  10  12     2624.52     2720.37     92.09 o 
   1  10  12      155.69      146.74     14.21 o 
   2  10  12     1048.23     1043.76     47.06 o 
   3  10  12       25.28       47.13     15.18 o 
  -3  11  12      172.16      148.11     17.83 o 
  -2  11  12       29.62       29.48     12.30 o 
  -1  11  12      143.28      142.47     15.78 o 
   0  11  12        3.29        4.42      6.67 o 
   1  11  12      117.92       99.91     14.93 o 
   2  11  12      396.11      401.90     26.70 o 
   3  11  12      101.96      118.13     19.96 o 
  -2  12  12       10.40       15.15     10.86 o 
  -1  12  12       50.27       41.86      9.01 o 
   0  12  12       97.90      101.25     19.58 o 
   1  12  12      304.78      313.45     24.80 o 
   2  12  12        3.20        7.34      7.73 o 
  -2  13  12      122.96      133.56     20.06 o 
  -1  13  12        0.58       18.01      9.63 o 
   0  13  12       11.07       28.12     10.20 o 
   1  13  12       27.72       49.83     13.52 o 
   0  14  12      314.12      326.60     26.82 o 
  -5   0  13        0.06       -0.96     10.98 o 
  -3   0  13      248.82      280.07     23.49 o 
  -1   0  13      731.77      707.36     26.55 o 
   1   0  13      338.43      339.21     26.88 o 
   3   0  13      796.72      691.06     46.15 o 
  -4   1  13        6.83       12.58      7.05 o 
  -3   1  13       46.29       53.17      7.30 o 
  -2   1  13       77.42       79.71      7.16 o 
  -1   1  13      986.91      992.48     24.24 o 
   0   1  13      679.33      728.47     18.78 o 
   1   1  13      776.73      796.16     23.13 o 
   2   1  13      420.98      398.09     20.92 o 
   3   1  13      726.92      690.74     29.51 o 
   4   1  13      375.44      404.77     27.18 o 
  -4   2  13       84.34       76.42     11.58 o 
  -3   2  13     1659.92     1655.50     44.85 o 
  -2   2  13      122.12      152.44     15.45 o 
  -1   2  13     3196.58     3207.68     62.27 o 
   0   2  13     2218.61     2205.42     52.86 o 
   1   2  13     3840.01     3899.49     86.14 o 
   2   2  13      739.16      698.66     24.42 o 
   3   2  13      505.79      512.61     27.83 o 
   4   2  13      144.98      123.55     16.46 o 
  -4   3  13     2210.47     2236.90     73.74 o 
  -3   3  13        0.11       -3.06      4.52 o 
  -2   3  13     6560.47     6678.42    154.13 o 
  -1   3  13      138.06      124.42      9.27 o 
   0   3  13     9286.91     9608.16    196.02 o 
   1   3  13      306.49      318.40     15.73 o 
   2   3  13     1551.53     1543.75     43.07 o 
   3   3  13        3.91        5.72      6.42 o 
   4   3  13      407.31      405.41     25.17 o 
  -4   4  13       39.16       42.10     11.39 o 
  -3   4  13     2014.72     1928.16     54.15 o 
  -2   4  13      242.36      214.84     13.22 o 
  -1   4  13     4977.56     4851.78     92.16 o 
   0   4  13       37.15       46.07      7.00 o 
   1   4  13      982.39      994.65     30.78 o 
   2   4  13     1493.84     1519.21     41.28 o 
   3   4  13      557.46      532.51     23.45 o 
   4   4  13       98.95      131.19     18.60 o 
  -4   5  13      120.64       99.22     19.07 o 
  -3   5  13       17.49       33.55      8.94 o 
  -2   5  13      162.50      160.85     11.08 o 
  -1   5  13      625.09      625.15     24.12 o 
   0   5  13        3.08        8.47      6.14 o 
   1   5  13     2509.17     2480.67     61.90 o 
   2   5  13      778.63      730.21     27.51 o 
   3   5  13      361.06      344.42     18.84 o 
   4   5  13      129.60      129.24     19.98 o 
  -4   6  13        0.17        2.17      5.09 o 
  -3   6  13      116.12      139.82     15.06 o 
  -2   6  13      100.51       97.37      9.05 o 
  -1   6  13      109.89      129.39     12.18 o 
   0   6  13       89.02       81.13     10.15 o 
   1   6  13       28.92       42.98      7.61 o 
   2   6  13      118.72       97.52      9.79 o 
   3   6  13      777.85      767.66     32.04 o 
   4   6  13        0.40       -3.86      7.35 o 
  -4   7  13        2.47       -3.08      7.30 o 
  -3   7  13       41.06       38.00     10.51 o 
  -2   7  13        7.84        7.60      7.81 o 
  -1   7  13      269.95      251.26     18.37 o 
   0   7  13        0.41        4.70      5.34 o 
   1   7  13      189.18      195.24     15.09 o 
   2   7  13     1146.32     1129.09     38.64 o 
   3   7  13      566.60      663.42     28.96 o 
   4   7  13      289.37      269.06     32.27 o 
  -4   8  13       42.98       19.60     13.35 o 
  -3   8  13      382.70      458.16     34.11 o 
  -2   8  13       23.11       29.59     11.59 o 
  -1   8  13     2502.60     2473.92     80.67 o 
   0   8  13      596.15      599.94     31.15 o 
   1   8  13      491.35      491.31     30.07 o 
   2   8  13      206.47      220.14     20.37 o 
   3   8  13      814.39      833.05     46.92 o 
  -3   9  13        5.41       12.96     14.18 o 
  -2   9  13     2593.47     2651.76    101.87 o 
  -1   9  13        0.95        7.44      7.11 o 
   0   9  13     2562.80     2569.10     84.17 o 
   1   9  13      280.10      277.60     23.98 o 
   2   9  13     1236.28     1275.43     55.49 o 
   3   9  13       13.54       21.55     14.61 o 
  -3  10  13     1132.94     1089.99     62.48 o 
  -2  10  13       54.52       79.37     15.18 o 
  -1  10  13     1917.16     1918.18     70.97 o 
   0  10  13      389.13      359.90     26.59 o 
   1  10  13      716.07      759.75     36.81 o 
   2  10  13      151.26      167.42     18.87 o 
   3  10  13      128.67      125.21     23.18 o 
  -2  11  13       90.77       90.71     16.98 o 
  -1  11  13      515.01      470.34     26.53 o 
   0  11  13      157.74      171.43     20.31 o 
   1  11  13      336.70      343.01     22.49 o 
   2  11  13      117.24       93.20     15.00 o 
  -2  12  13        2.71        0.76      7.69 o 
  -1  12  13       28.53       26.34     10.58 o 
   0  12  13      146.98      139.97     17.48 o 
   1  12  13       37.13       41.59     13.83 o 
   2  12  13      135.83      127.30     25.15 o 
  -1  13  13        8.17        8.24     11.47 o 
   0  13  13       64.10       58.50     12.83 o 
  -4   0  14       14.99       12.21     16.97 o 
  -2   0  14      157.25      151.97     14.27 o 
   0   0  14      707.88      692.43     26.73 o 
   2   0  14     1037.15     1043.88     59.73 o 
   4   0  14     1096.36      959.17     65.76 o 
  -4   1  14      250.29      264.91     23.45 o 
  -3   1  14      273.99      303.28     14.67 o 
  -2   1  14      945.18      993.28     27.95 o 
  -1   1  14     1324.39     1296.64     31.28 o 
   0   1  14     1599.32     1580.71     41.38 o 
   1   1  14      850.18      871.61     35.10 o 
   2   1  14     1070.65     1071.80     38.93 o 
   3   1  14     1650.91     1582.89     58.98 o 
   4   1  14      100.33      129.03     17.66 o 
  -4   2  14      307.36      314.87     22.87 o 
  -3   2  14      846.39      856.37     31.05 o 
  -2   2  14     1725.73     1697.06     42.05 o 
  -1   2  14     1336.35     1354.18     32.31 o 
   0   2  14      774.09      812.88     28.17 o 
   1   2  14     2864.99     2884.19     69.60 o 
   2   2  14      741.86      715.06     29.47 o 
   3   2  14      513.64      491.85     29.46 o 
   4   2  14      294.67      286.19     20.33 o 
  -4   3  14        0.86       -3.03      7.01 o 
  -3   3  14     1768.19     1727.65     51.61 o 
  -2   3  14       54.50       60.07      8.36 o 
  -1   3  14     1482.28     1452.14     42.23 o 
   0   3  14        2.42        5.03      5.02 o 
   1   3  14      741.30      751.34     25.84 o 
   2   3  14       47.13       59.92      8.61 o 
   3   3  14       62.39       85.39     13.11 o 
   4   3  14        3.80       37.02     22.15 o 
  -4   4  14      692.40      605.74     28.96 o 
  -3   4  14      251.81      284.61     17.48 o 
  -2   4  14      990.46      889.43     35.27 o 
  -1   4  14     2916.97     2887.14     80.03 o 
   0   4  14     1999.36     2014.63     53.05 o 
   1   4  14     1445.40     1438.01     41.46 o 
   2   4  14      278.31      289.88     16.70 o 
   3   4  14      390.82      419.74     22.45 o 
   4   4  14       38.34       31.22     11.20 o 
  -4   5  14      102.90      127.69     14.69 o 
  -3   5  14      104.13      117.64     18.28 o 
  -2   5  14      583.56      577.86     25.68 o 
  -1   5  14      477.95      501.96     23.51 o 
   0   5  14     3642.08     3579.88    100.08 o 
   1   5  14      670.10      656.58     23.21 o 
   2   5  14      630.97      613.74     25.96 o 
   3   5  14      530.33      564.23     31.33 o 
   4   5  14       85.51       83.19     18.72 o 
  -4   6  14        1.63       -6.21      9.84 o 
  -3   6  14        5.08       -3.22      5.47 o 
  -2   6  14        6.74        8.16      6.97 o 
  -1   6  14      168.09      169.00     21.50 o 
   0   6  14     1294.93     1261.21     46.43 o 
   1   6  14       78.79       84.45     10.64 o 
   2   6  14     1086.88     1025.99     36.10 o 
   3   6  14       68.60       61.13     11.00 o 
  -3   7  14       85.07      123.33     24.62 o 
  -2   7  14      445.46      486.49     22.81 o 
  -1   7  14       96.30      104.21     11.71 o 
   0   7  14      974.29     1006.08     45.16 o 
   1   7  14     1453.17     1393.05     51.85 o 
   2   7  14       81.85       85.63     14.00 o 
   3   7  14      811.68      773.46     38.04 o 
  -3   8  14      242.49      261.07     24.50 o 
  -2   8  14      400.58      406.89     25.27 o 
  -1   8  14     1337.72     1311.65     49.82 o 
   0   8  14     1107.79     1128.99     50.84 o 
   1   8  14     1485.37     1514.49     61.81 o 
   2   8  14      396.48      402.96     24.33 o 
   3   8  14      149.16      155.01     19.60 o 
  -3   9  14     1157.04     1162.51     69.24 o 
  -2   9  14       52.33       44.57     12.44 o 
  -1   9  14      511.38      543.61     30.34 o 
   0   9  14        5.74        8.02      8.57 o 
   1   9  14      394.98      418.35     28.13 o 
   2   9  14       27.23       38.10     10.77 o 
   3   9  14       29.91       25.36     12.70 o 
  -2  10  14      576.36      529.83     37.66 o 
  -1  10  14      406.26      441.37     29.07 o 
   0  10  14      320.14      329.18     29.18 o 
   1  10  14      861.61      880.01     43.84 o 
   2  10  14       38.31      130.52     36.73 o 
  -2  11  14      510.50      510.30     42.26 o 
  -1  11  14      137.80      143.53     16.67 o 
   0  11  14      809.67      841.66     43.24 o 
   1  11  14      443.83      452.48     27.50 o 
   2  11  14      597.11      592.90     35.45 o 
  -1  12  14      114.06      128.28     17.85 o 
   0  12  14      136.55      143.69     19.94 o 
   1  12  14       34.40       22.46     10.48 o 
  -3   0  15      659.73      731.47     38.16 o 
  -1   0  15     1740.25     1778.28     59.06 o 
   1   0  15     6763.09     6811.85    340.02 o 
   3   0  15     1213.71     1185.30     73.99 o 
  -4   1  15      145.08      176.48     27.59 o 
  -3   1  15      807.94      800.62     30.82 o 
  -2   1  15     1052.83     1113.89     32.80 o 
  -1   1  15     1371.35     1394.83     34.57 o 
   0   1  15     1964.07     2022.00     53.07 o 
   1   1  15      144.63      187.31     21.28 o 
   2   1  15     1760.97     1748.51     61.40 o 
   3   1  15        5.71        1.33      7.00 o 
   4   1  15      349.31      317.15     23.19 o 
  -4   2  15      209.21      196.75     28.78 o 
  -3   2  15      308.75      326.78     17.58 o 
  -2   2  15      778.48      779.73     28.30 o 
  -1   2  15      228.95      209.05     12.19 o 
   0   2  15      406.92      423.48     19.52 o 
   1   2  15      561.02      547.10     27.39 o 
   2   2  15        6.65        2.77      5.55 o 
   3   2  15      140.31      141.02     15.69 o 
  -4   3  15      251.68      260.13     27.54 o 
  -3   3  15        0.03       -5.29      5.80 o 
  -2   3  15      274.24      263.76     14.15 o 
  -1   3  15        7.98        9.18      5.92 o 
   0   3  15       55.16       67.37     10.30 o 
   1   3  15       38.64       43.06      7.42 o 
   2   3  15        2.63       28.22     13.46 o 
   3   3  15       37.83       59.66      9.44 o 
  -4   4  15      307.37      314.04     40.56 o 
  -3   4  15      344.31      331.03     27.14 o 
  -2   4  15     1167.95     1119.95     43.59 o 
  -1   4  15      103.17      101.63     12.01 o 
   0   4  15      128.04      149.27     11.08 o 
   1   4  15      121.15      154.62     14.21 o 
   2   4  15      203.38      215.11     17.28 o 
   3   4  15      117.93      145.27     17.12 o 
  -3   5  15      879.46      851.54     54.44 o 
  -2   5  15      780.25      792.39     34.18 o 
  -1   5  15      634.09      652.93     33.39 o 
   0   5  15     1599.85     1534.25     51.61 o 
   1   5  15      293.28      289.98     18.36 o 
   2   5  15     1121.23     1156.21     39.81 o 
   3   5  15       62.37       87.46     15.31 o 
  -3   6  15      234.50      226.62     25.63 o 
  -2   6  15       32.24       28.01      9.99 o 
  -1   6  15     1536.96     1558.60     54.75 o 
   0   6  15        4.03        0.34      5.77 o 
   1   6  15     2245.24     2287.50     80.36 o 
   2   6  15        0.01       16.10      9.07 o 
   3   6  15      835.37      855.57     55.11 o 
  -3   7  15      309.37      306.94     33.35 o 
  -2   7  15     1015.94      934.74     43.65 o 
  -1   7  15      252.68      249.65     19.67 o 
   0   7  15     1480.82     1468.65     57.78 o 
   1   7  15      210.42      252.48     21.37 o 
   2   7  15     1091.24      992.89     44.53 o 
   3   7  15        1.30       13.31      9.47 o 
  -3   8  15      219.41      218.04     24.47 o 
  -2   8  15      419.07      426.65     29.09 o 
  -1   8  15      732.31      689.69     39.91 o 
   0   8  15       89.97      136.66     14.29 o 
   1   8  15       62.66       74.38     12.70 o 
   2   8  15       25.94       29.62     10.45 o 
  -2   9  15       98.83      126.39     21.33 o 
  -1   9  15        0.13        4.70      8.02 o 
   0   9  15       27.31       42.26     10.04 o 
   1   9  15      148.64      151.37     16.30 o 
   2   9  15       12.16       14.82      9.73 o 
  -2  10  15      252.57      279.58     27.64 o 
  -1  10  15       94.61      113.68     13.56 o 
   0  10  15      342.09      381.25     28.18 o 
   1  10  15       24.73       35.04     11.94 o 
  -1  11  15      314.54      329.15     24.89 o 
   0  11  15      158.09      171.32     20.44 o 
  -2   0  16     3007.96     2909.34     99.47 o 
   0   0  16     5661.31     5587.97    221.06 o 
   2   0  16     2948.98     2808.55    128.98 o 
  -3   1  16      403.69      451.70     22.12 o 
  -2   1  16      260.71      236.01     14.03 o 
  -1   1  16     3658.53     3698.74     96.55 o 
   0   1  16       23.85       43.12     11.68 o 
   1   1  16     1164.50     1155.19     47.83 o 
   2   1  16      211.08      199.38     18.68 o 
   3   1  16      558.08      542.96     29.86 o 
  -3   2  16      273.18      257.66     17.82 o 
  -2   2  16       20.04       35.50      9.89 o 
  -1   2  16      401.47      409.85     19.78 o 
   0   2  16       24.26       54.09      8.86 o 
   1   2  16       38.92       49.82      9.40 o 
   2   2  16      188.57      160.10     15.44 o 
   3   2  16       63.77       52.74     11.97 o 
  -3   3  16       19.09       38.25     13.80 o 
  -2   3  16       68.98       50.56     10.67 o 
  -1   3  16       45.73       68.96      9.24 o 
   0   3  16      447.57      446.31     20.66 o 
   1   3  16       51.74       66.24     11.41 o 
   2   3  16        2.06        5.77      6.04 o 
   3   3  16       22.76       12.85      7.80 o 
  -3   4  16      262.46      275.14     32.76 o 
  -2   4  16        2.59       10.79      7.01 o 
  -1   4  16      135.25      152.30     13.62 o 
   0   4  16        4.33       33.90     10.06 o 
   1   4  16        2.01        8.40      7.76 o 
   2   4  16      110.17      132.17     14.94 o 
   3   4  16       40.38       46.35     10.46 o 
  -3   5  16      426.64      458.16     33.49 o 
  -2   5  16      179.92      165.83     15.27 o 
  -1   5  16      973.85      988.34     41.05 o 
   0   5  16      117.22      118.14     15.65 o 
   1   5  16     1365.96     1427.55     64.62 o 
   2   5  16      118.93      141.22     23.06 o 
   3   5  16      599.17      584.76     38.81 o 
  -3   6  16       48.19       42.44     16.16 o 
  -2   6  16     2393.55     2413.11     87.78 o 
  -1   6  16        8.11       29.98     20.27 o 
   0   6  16     2682.02     2684.62     95.08 o 
   1   6  16        1.53       22.25     10.11 o 
   2   6  16     2074.88     2106.11    100.58 o 
  -2   7  16      140.67      153.85     16.29 o 
  -1   7  16     1321.40     1421.56     71.44 o 
   0   7  16        5.88        9.63     10.79 o 
   1   7  16     1579.78     1657.55     79.11 o 
   2   7  16       70.07       75.13     19.92 o 
  -2   8  16      100.80      106.61     20.66 o 
  -1   8  16       48.15       64.17     12.71 o 
   0   8  16      173.53      187.40     19.99 o 
   1   8  16       90.71      103.24     16.42 o 
   2   8  16       59.68       63.60     30.07 o 
  -1   9  16      188.75      184.87     17.65 o 
   0   9  16        5.97       44.74     15.48 o 
   1   9  16       13.52       14.63      9.94 o 
   0  10  16       14.79       10.66      8.90 o 
  -3   0  17     1735.75     1651.47    121.27 o 
  -1   0  17     1023.27     1029.87     66.04 o 
   1   0  17     1688.49     1777.61    100.32 o 
   3   0  17      662.70      661.85     55.67 o 
  -3   1  17        1.47        8.80      9.02 o 
  -2   1  17      963.16      933.82     38.58 o 
  -1   1  17      355.72      384.61     25.36 o 
   0   1  17     1999.65     1970.92     70.09 o 
   1   1  17      344.87      353.87     25.07 o 
   2   1  17      697.31      629.48     31.65 o 
   3   1  17      208.07      167.73     19.09 o 
  -3   2  17      130.87      114.20     32.13 o 
  -2   2  17      277.75      280.39     17.84 o 
  -1   2  17      106.32      100.86     12.77 o 
   0   2  17      253.48      238.22     17.86 o 
   1   2  17       92.01      102.38     14.21 o 
   2   2  17      285.58      312.39     23.31 o 
  -3   3  17        5.53        6.44      9.90 o 
  -2   3  17       25.64       36.69     18.19 o 
  -1   3  17        0.21        0.82      5.77 o 
   0   3  17        1.33        4.75      7.00 o 
   1   3  17       50.57       45.70     11.28 o 
   2   3  17       37.09       56.95     12.69 o 
  -2   4  17        3.01        8.83      7.67 o 
  -1   4  17       59.35       80.03     13.63 o 
   0   4  17      318.43      347.34     24.55 o 
   1   4  17      205.37      220.78     25.77 o 
   2   4  17      168.66      214.50     23.79 o 
  -2   5  17      642.85      642.33     35.92 o 
  -1   5  17      193.48      191.85     18.85 o 
   0   5  17      922.30      929.32     43.41 o 
   1   5  17      267.92      270.90     25.39 o 
   2   5  17      395.70      439.18     40.18 o 
  -2   6  17        8.52        3.93      7.64 o 
  -1   6  17     2387.30     2347.57     87.93 o 
   0   6  17       29.98       23.32      9.79 o 
   1   6  17      956.10      979.52     59.69 o 
   2   6  17       23.82       13.59     13.34 o 
  -2   7  17      618.36      574.07     40.81 o 
  -1   7  17      304.72      341.19     28.15 o 
   0   7  17      859.76      816.11     40.38 o 
   1   7  17      275.46      334.34     34.31 o 
  -1   8  17      114.25      105.40     14.97 o 
   0   8  17      519.86      518.56     34.35 o 
   1   8  17      218.58      221.80     26.12 o 
  -2   0  18     1514.65     1572.28    123.40 o 
   0   0  18      183.40      179.26     23.84 o 
   2   0  18      143.17      118.29     41.14 o 
  -2   1  18      280.23      285.74     33.39 o 
  -1   1  18      350.10      350.39     30.42 o 
   0   1  18      369.74      389.92     26.08 o 
   1   1  18      362.38      357.56     28.17 o 
   2   1  18      134.96      155.78     18.84 o 
  -2   2  18       71.57       66.60     18.92 o 
  -1   2  18      776.06      765.23     43.38 o 
   0   2  18      673.55      608.73     37.75 o 
   1   2  18      465.63      464.25     37.87 o 
   2   2  18      422.59      419.74     38.13 o 
  -2   3  18        0.21       -3.28      7.79 o 
  -1   3  18      149.72      179.91     22.97 o 
   0   3  18        2.15       -5.26      8.01 o 
   1   3  18     1033.88     1038.95     50.66 o 
   2   3  18        7.65       13.18     13.13 o 
  -2   4  18      111.00      119.65     17.88 o 
  -1   4  18      272.18      283.83     26.19 o 
   0   4  18      391.31      375.02     42.53 o 
   1   4  18      340.16      377.85     35.65 o 
  -1   5  18      408.34      419.56     36.83 o 
   0   5  18      388.78      343.77     39.41 o 
   1   5  18      394.48      380.17     43.22 o 
  -1   6  18        2.23       25.98     14.03 o 
   0   6  18      347.87      369.17     31.85 o 
   1   6  18        0.77       -1.39      6.94 o 
  -1   0  19      173.39      223.92     44.26 o 
   1   0  19        0.82       11.96     14.16 o 
  -1   1  19      746.53      713.71     50.05 o 
   0   1  19       69.77       82.25     26.07 o 
   1   1  19      179.68      206.19     22.02 o 
  -1   2  19      359.00      378.95     41.06 o 
   0   2  19      273.52      280.85     33.90 o 
   1   2  19      682.67      679.45     45.48 o 
  -1   3  19        2.12       -2.69      9.96 o 
   0   3  19      957.34     1013.45     62.36 o 
                                                 
